# Supplementary material for: Hotspots and trends in liver kinase B1 research: A bibliometric analysis
Source: PLoS One. 2021 Nov 4;16(11):e0259240. doi: 10.1371/journal.pone.0259240 (PMC8568265; doi:10.1371/journal.pone.0259240)
Supplement: S1 Dataset — (TXT) [file pone.0259240.s002.txt]

FN Clarivate Analytics Web of Science
VR 1.0
PT J
AU Zhao, N
   Wu, HZ
   Li, P
   Wang, YX
   Dong, L
   Xiao, H
   Wu, CX
AF Zhao, Na
   Wu, Huizhi
   Li, Ping
   Wang, Yuxian
   Dong, Li
   Xiao, Han
   Wu, Changxin
TI A novel pathogenic splice site variation in STK11 gene results in
   Peutz-Jeghers syndrome
SO MOLECULAR GENETICS & GENOMIC MEDICINE
LA English
DT Article; Early Access
ID ACTIVATED PROTEIN-KINASE; LKB1; MUTATION; METABOLISM; FAMILY; ALPHA
AB Background: Peutz-Jeghers syndrome (PJS) is a rare autosomal dominantly inherited disease resulting in multiple gastrointestinal hamartomatous polyps, mucocutaneous pigmentation, and an increased risk of various types of cancer, and is caused by variations in the serine/threonine protein kinase STK11 (LKB1).
   Methods: STK11 gene variations were identified by analyzing STK11 cDNA and genomic DNA. Minigenes carrying the wild-type and mutant sequences were subjected to in vitro splicing assay to dissect the features of these mutations. The different distribution of wild-type and mutant protein in cells were tested by Immunofluorescence assays and the functional analysis of the variation were performed using Western blot.
   Results: A novel heterozygous splice-acceptor site variation (c.921-2 A>C) in intron 7 of the STK11 gene which is co-segregates with the PJS phenotypes in the proband and all the affected family members and three previously reported variations (c.180C>G, c.580G>A, c.787_790del) were identified in the four families. The c.921-2 A>C substitution resulted in the inactivation of a splice site and the utilization of a cryptic splice acceptor site surrounding exon 8, generating three different aberrant RNA transcripts, leading to frameshift translation and protein truncation. The results of minigenes indicated that the spliceosome can use a variety of 3' acceptor site sequences to pair with a given 5' donor site. The immunofluorescent visualization showed that the distribution of mutant STK11 was different from that of wild-type STK11, suggesting the mutation may be the causative effect on the dysfunction of the mutant protein. The rescue experiments indicated that the failure of suppressing mTOR phosphorylation by shRNA STK11 could be eliminated by supply of wild-type STK11 rather than mutant STK11.
   Conclusion: We identified a novel heterozygous mutation (c.921-2 A>C) in the STK11 in a Chinese PJS family. Haploinsufficiency of STK11 might contribute to the pathogenesis of the disease.
C1 [Zhao, Na; Wu, Huizhi; Li, Ping; Dong, Li; Xiao, Han; Wu, Changxin] Shanxi Univ, Inst Biomed Sci, Key Lab Chem Biol & Mol Engn, Natl Minist Educ, Taiyuan, Peoples R China.
   [Wang, Yuxian] Shanxi Med Univ, Affiliated Hosp 1, Dept Obstet & Gynecol, Taiyuan, Peoples R China.
RP Xiao, H; Wu, CX (corresponding author), Shanxi Univ, Inst Biomed Sci, 92 Wucheng Rd, Taiyuan 030006, Shanxi, Peoples R China.
EM hanxiao@sxu.edu.cn; cxw20@sxu.edu.cn
OI Li, Ping/0000-0002-6137-6154
FU Shanxi "1331 Project" Collaborative Innovation Center [206541001]
FX Shanxi "1331 Project" Collaborative Innovation Center, Grant/Award
   Number: 206541001
CR Alhopuro P, 2005, BRIT J CANCER, V92, P1126, DOI 10.1038/sj.bjc.6602454
   Chen JH, 2017, BMC MED GENET, V18, DOI 10.1186/s12881-017-0373-z
   Cooper TA, 2005, METHODS, V37, P331, DOI 10.1016/j.ymeth.2005.07.015
   de Leng WWJ, 2007, CLIN GENET, V72, P568, DOI 10.1111/j.1399-0004.2007.00907.x
   HANKS SK, 1988, SCIENCE, V241, P42, DOI 10.1126/science.3291115
   Hardie DG, 1997, EUR J BIOCHEM, V246, P259, DOI 10.1111/j.1432-1033.1997.00259.x
   Hastings ML, 2005, NAT STRUCT MOL BIOL, V12, P54, DOI 10.1038/nsmb873
   Hawley Simon A, 2003, J Biol, V2, P28, DOI 10.1186/1475-4924-2-28
   Hearle N, 2006, CLIN CANCER RES, V12, P3209, DOI 10.1158/1078-0432.CCR-06-0083
   Hemminki A, 1998, NATURE, V391, P184
   Hemminki A, 1997, NAT GENET, V15, P87, DOI 10.1038/ng0197-87
   Hong SP, 2003, P NATL ACAD SCI USA, V100, P8839, DOI 10.1073/pnas.1533136100
   Huang ZH, 2015, BMC GASTROENTEROL, V15, DOI 10.1186/s12876-015-0397-9
   Jenne DE, 1998, NAT GENET, V18, P38, DOI 10.1038/ng0198-38
   Kottakis F, 2016, NATURE, V539, P390, DOI 10.1038/nature20132
   Kuragaki C, 2003, LAB INVEST, V83, P35, DOI 10.1097/01.LAB.0000049821.16698.D0
   Li P, 2019, FRONT GENET, V10, DOI 10.3389/fgene.2019.00060
   Lizcano JM, 2004, EMBO J, V23, P833, DOI 10.1038/sj.emboj.7600110
   Masuda Kenta, 2016, Hum Genome Var, V3, P16002, DOI 10.1038/hgv.2016.2
   Mehenni H, 2006, GUT, V55, P984, DOI 10.1136/gut.2005.082990
   Pena CG, 2015, J CLIN INVEST, V125, P4063, DOI 10.1172/JCI82152
   Shackelford DB, 2009, NAT REV CANCER, V9, P563, DOI 10.1038/nrc2676
   Shorning BY, 2016, SEMIN CELL DEV BIOL, V52, P21, DOI 10.1016/j.semcdb.2016.02.015
   UTSUNOMIYA J, 1975, JOHNS HOPKINS MED J, V136, P71
   van Lier MGF, 2010, AM J GASTROENTEROL, V105, P1258, DOI 10.1038/ajg.2009.725
   Westerman AM, 1999, HUM MUTAT, V13, P476, DOI 10.1002/(SICI)1098-1004(1999)13:6<476::AID-HUMU7>3.0.CO;2-2
   Westerman AM, 1999, LANCET, V353, P1211, DOI 10.1016/S0140-6736(98)08018-0
   Woods A, 2003, CURR BIOL, V13, P2004, DOI 10.1016/j.cub.2003.10.031
   Yoo LI, 2002, NAT REV CANCER, V2, P529, DOI 10.1038/nrc843
NR 29
TC 0
Z9 0
U1 0
U2 0
PU WILEY
PI HOBOKEN
PA 111 RIVER ST, HOBOKEN 07030-5774, NJ USA
SN 2324-9269
J9 MOL GENET GENOM MED
JI Mol. Genet. Genom. Med.
AR e1729
DI 10.1002/mgg3.1729
EA JUN 2021
PG 14
WC Genetics & Heredity
SC Genetics & Heredity
GA SM2NX
UT WOS:000657447800001
PM 34080793
OA DOAJ Gold
DA 2021-06-14
ER

PT J
AU Guo, J
   Peng, L
   Zeng, JH
   Zhang, MH
   Xu, F
   Zhang, XT
   Wei, Q
AF Guo, Jing
   Peng, Li
   Zeng, Jinhao
   Zhang, Meiheng
   Xu, Feng
   Zhang, Xiaotong
   Wei, Qin
TI Paeoniflorin suppresses allergic and inflammatory responses by promoting
   autophagy in rats with urticaria
SO EXPERIMENTAL AND THERAPEUTIC MEDICINE
LA English
DT Article
DE urticaria; paeoniflorin; autophagy; inflammation; allergy
AB Paeoniflorin (PF) has been reported to be effective against several skin disorders, such as allergic contact dermatitis and psoriasis; however, it remains unclear whether PF can protect against urticarial lesions. Herein, the effects of PF on rats with urticarial lesions and the possible underlying mechanism were investigated. The effects of PF administration on a rat model of ovalbumin-induced urticarial-like lesions were evaluated via pathological analysis using hematoxylin-eosin staining. Toluidine blue staining was performed to detect mast cells and ELISA was performed to determine serum histamine levels. PF-induced regulatory effects on autophagic activity and the potential underlying mechanism of this were also investigated using transmission electron microscopy, immunohistochemistry and reverse transcription-quantitative PCR. It was demonstrated that PF suppressed allergic and inflammatory responses to improve urticarial lesions, as evidenced by the attenuation of pathological abnormalities, mast cell infiltration and histamine secretion. Mechanistically, PF treatment was found to markedly limit the production and release of inflammatory cytokine interleukin (IL)-23, while the levels of IL-17 remained unchanged. PF intervention led to an increased number of autophagosomes, along with higher levels of light chain 3B (LC3B) and Beclin-1, and lower levels of P62, indicating that PF could augment autophagic activity in urticarial lesions. PF treatment increased the expression of liver kinase B1 (LKB1) and AMP-activated protein kinase-alpha (AMPK-alpha), contributing to the PF-enhanced autophagic activity. In conclusion, PF could effectively improve urticarial lesions by inhibiting inflammatory cytokine IL-23 and increasing the autophagic activity via the LKB1/AMPK-alpha pathway.
C1 [Guo, Jing; Peng, Li; Zhang, Meiheng; Xu, Feng; Zhang, Xiaotong; Wei, Qin] Hosp Chengdu Univ Tradit Chinese Med, Dermatol Dept, Chengdu 610072, Sichuan, Peoples R China.
   [Zeng, Jinhao] Hosp Chengdu Univ Tradit Chinese Med, Geriatr Dept, Chengdu 610072, Sichuan, Peoples R China.
   [Zeng, Jinhao] Hosp Chengdu Univ Tradit Chinese Med, TCM Regulating Metab Dis Key Lab Sichuan Prov, 39 Shi Er Qiao Rd, Chengdu 610072, Sichuan, Peoples R China.
RP Zeng, JH (corresponding author), Hosp Chengdu Univ Tradit Chinese Med, TCM Regulating Metab Dis Key Lab Sichuan Prov, 39 Shi Er Qiao Rd, Chengdu 610072, Sichuan, Peoples R China.
EM zengjinhao@cdutcm.edu.cn
FU National Natural Science Foundation of ChinaNational Natural Science
   Foundation of China (NSFC) [81573986, 81873310]; Project of Science and
   Technology Department of Sichuan Province [2018JY0660]; Project of
   `Xing-lin Scholars' of Chengdu University of Traditional Chinese
   Medicine [CGZH2018001, QNXZ2019017]; Science and Technology
   Developmental Foundation of the Hospital of Chengdu University of
   Traditional Chinese Medicine [19TS03]; 'Hundred Talents Program' of the
   Hospital of Chengdu University of Traditional Chinese Medicine [20-B01,
   20-Q03, 20-Q05]
FX This work was funded by the National Natural Science Foundation of China
   (grant nos. 81573986 and 81873310), the Project of Science and
   Technology Department of Sichuan Province (grant no. 2018JY0660), the
   Project of `Xing-lin Scholars' of Chengdu University of Traditional
   Chinese Medicine (grant nos. CGZH2018001 and QNXZ2019017), Science and
   Technology Developmental Foundation of the Hospital of Chengdu
   University of Traditional Chinese Medicine (grant no. 19TS03) and
   'Hundred Talents Program' of the Hospital of Chengdu University of
   Traditional Chinese Medicine (grant nos. 20-B01, 20-Q03 and 20-Q05).
CR Bjorkoy G, 2005, J CELL BIOL, V171, P603, DOI 10.1083/jcb.200507002
   Cecconi F, 2008, DEV CELL, V15, P344, DOI 10.1016/j.devcel.2008.08.012
   Chen T, 2016, CAN J PHYSIOL PHARM, V94, P888, DOI 10.1139/cjpp-2015-0483
   Choi EM, 2014, PHYTOMEDICINE, V21, P1170, DOI 10.1016/j.phymed.2014.05.008
   de Castro CP, 2012, J IMMUNOL, V189, P4144, DOI 10.4049/jimmunol.1201946
   Feldmeyer L, 2017, JAMA DERMATOL, V153, P304, DOI 10.1001/jamadermatol.2016.5384
   Hawkes JE, 2018, J IMMUNOL, V201, P1605, DOI 10.4049/jimmunol.1800013
   Jin P, 2019, CELL DEATH DIS, V10, DOI 10.1038/s41419-019-1844-2
   Kabeya Y, 2000, EMBO J, V19, P5720, DOI 10.1093/emboj/19.21.5720
   Kihara A, 2001, EMBO REP, V2, P330, DOI 10.1093/embo-reports/kve061
   Kopp T, 2015, NATURE, V521, P222, DOI 10.1038/nature14175
   Kwon SH, 2019, J DERMATOL TREAT, V30, P558, DOI 10.1080/09546634.2018.1544407
   Langrish CL, 2005, J EXP MED, V201, P233, DOI 10.1084/jem.20041257
   Larsen JM, 2009, J ALLERGY CLIN IMMUN, V123, P486, DOI 10.1016/j.jaci.2008.09.036
   Lee J, 2018, FASEB J, V32, P2086, DOI 10.1096/fj.201700773R
   Lee S, 2006, J COSMET SCI, V57, P57
   Levine B, 2008, CELL, V132, P27, DOI 10.1016/j.cell.2007.12.018
   Levine B, 2011, NATURE, V469, P323, DOI 10.1038/nature09782
   Li H, 2018, NAT COMMUN, V9, DOI 10.1038/s41467-018-03704-z
   Li XB, 2016, CLIN THER, V38, P327, DOI 10.1016/j.clinthera.2015.12.005
   Li YC, 2018, NUTRIENTS, V10, DOI 10.3390/nu10081024
   Livak KJ, 2001, METHODS, V25, P402, DOI 10.1006/meth.2001.1262
   Mathur R, 2019, MUCOSAL IMMUNOL, V12, P612, DOI 10.1038/s41385-019-0146-4
   Maurer M, 2017, CLIN EXP ALLERGY, V47, P684, DOI 10.1111/cea.12900
   Metz M, 2007, TRENDS IMMUNOL, V28, P234, DOI 10.1016/j.it.2007.03.003
   Mizutani N, 2015, IMMUNOLOGY, V146, P568, DOI 10.1111/imm.12528
   Orosz L, 2016, BIOMED PHARMACOTHER, V77, P129, DOI 10.1016/j.biopha.2015.12.020
   Pankiv S, 2007, J BIOL CHEM, V282, P24131, DOI 10.1074/jbc.M702824200
   Racanelli AC, 2018, AUTOPHAGY, V14, P221, DOI 10.1080/15548627.2017.1389823
   Rai S, 2019, AUTOPHAGY, V15, P599, DOI 10.1080/15548627.2018.1534507
   Saini SS, 2014, IMMUNOL ALLERGY CLIN, V34, P33, DOI 10.1016/j.iac.2013.09.012
   Schon MP, 2018, FRONT IMMUNOL, V9, DOI 10.3389/fimmu.2018.01323
   Sun B, 2019, CLIN EXP PHARMACOL P, V46, P821, DOI 10.1111/1440-1681.13128
   Sun Y, 2015, INT IMMUNOPHARMACOL, V24, P392, DOI 10.1016/j.intimp.2014.12.032
   Terui T, 2018, JAMA DERMATOL, V154, P309, DOI 10.1001/jamadermatol.2017.5937
   Wang C, 2013, INFLAMM RES, V62, P1035, DOI 10.1007/s00011-013-0662-8
   Wang D, 2013, CELL MOL NEUROBIOL, V33, P521, DOI 10.1007/s10571-013-9914-y
   Wen J, 2019, PHARMACOL RES, V146, DOI 10.1016/j.phrs.2019.104308
   Ying S, 2002, J ALLERGY CLIN IMMUN, V109, P694, DOI 10.1067/mai.2002.123236
   Zhang M, 2018, AGING DIS, V9, P273, DOI 10.14336/AD.2017.0517
   Zhang TZ, 2015, INFLAMMATION, V38, P2017, DOI 10.1007/s10753-015-0182-5
   Zheng Q, 2019, PHYTOMEDICINE, V62, DOI 10.1016/j.phymed.2019.152940
   Zimmermann K, 2015, FREE RADICAL BIO MED, V88, P417, DOI 10.1016/j.freeradbiomed.2015.03.030
NR 43
TC 0
Z9 0
U1 0
U2 0
PU SPANDIDOS PUBL LTD
PI ATHENS
PA POB 18179, ATHENS, 116 10, GREECE
SN 1792-0981
EI 1792-1015
J9 EXP THER MED
JI Exp. Ther. Med.
PD JUN
PY 2021
VL 21
IS 6
AR 590
DI 10.3892/etm.2021.10022
PG 10
WC Medicine, Research & Experimental
SC Research & Experimental Medicine
GA RP6AY
UT WOS:000641810800001
PM 33884028
OA Green Published, Other Gold
DA 2021-06-14
ER

PT J
AU La Montagna, M
   Shi, L
   Magee, P
   Sahoo, S
   Fassan, M
   Garofalo, M
AF La Montagna, Manuela
   Shi, Lei
   Magee, Peter
   Sahoo, Sudhakar
   Fassan, Matteo
   Garofalo, Michela
TI AMPK alpha loss promotes KRAS-mediated lung tumorigenesis
SO CELL DEATH AND DIFFERENTIATION
LA English
DT Article; Early Access
ID ACTIVATED PROTEIN-KINASE; LONG NONCODING RNAS; UPSTREAM KINASE; CANCER;
   LKB1; PHOSPHORYLATION; MECHANISMS; DELIVERY; GROWTH; BETA
AB AMP-activated protein kinase (AMPK) is a critical sensor of energy status that coordinates cell growth with energy balance. In non-small cell lung cancer (NSCLC) the role of AMPK alpha is controversial and its contribution to lung carcinogenesis is not well-defined. Furthermore, it remains largely unknown whether long non-coding RNAs (lncRNAs) are involved in the regulation of AMPK-mediated pathways. Here, we found that loss of AMPK alpha in combination with activation of mutant KRAS(G12D) increased lung tumour burden and reduced survival in Kras(LSLG12D/+)/AMPK alpha(fl/fl) mice. In agreement, functional in vitro studies revealed that AMPK alpha silencing increased growth and migration of NSCLC cells. In addition, we identified an AMPK alpha-modulated lncRNA, KIMAT1 (ENSG00000228709), which in turn regulates AMPK alpha activation by stabilizing the lactate dehydrogenase B (LDHB). Collectively, our study indicates that AMPK alpha loss promotes KRAS-mediated lung tumorigenesis and proposes a novel KRAS/KIMAT1/LDHB/AMPK alpha axis that could be exploited for therapeutic purposes.
C1 [La Montagna, Manuela; Shi, Lei; Magee, Peter; Garofalo, Michela] Univ Manchester, Canc Res UK Manchester Inst, Transcript Networks Lung Canc Grp, Manchester, Lancs, England.
   [La Montagna, Manuela; Shi, Lei; Magee, Peter; Garofalo, Michela] Canc Res UK Lung Canc Ctr Excellence, Manchester, Lancs, England.
   [La Montagna, Manuela; Shi, Lei; Magee, Peter; Garofalo, Michela] UCL, London, England.
   [Sahoo, Sudhakar] Univ Manchester, Canc Res UK Manchester Inst, Computat Biol Support, Manchester, Lancs, England.
   [Fassan, Matteo] Univ Padua, Dept Med, Surg Pathol & Cytopathol Unit, Padua, Italy.
RP Garofalo, M (corresponding author), Univ Manchester, Canc Res UK Manchester Inst, Transcript Networks Lung Canc Grp, Manchester, Lancs, England.; Garofalo, M (corresponding author), Canc Res UK Lung Canc Ctr Excellence, Manchester, Lancs, England.; Garofalo, M (corresponding author), UCL, London, England.; Fassan, M (corresponding author), Univ Padua, Dept Med, Surg Pathol & Cytopathol Unit, Padua, Italy.
EM matteo.fassan@unipd.it; michelagarofalo1@gmail.com
RI ; Fassan, Matteo/F-5152-2012
OI La Montagna, Manuela/0000-0001-7568-8207; Fassan,
   Matteo/0000-0001-6515-5482
FU CRUK MI core grant [C5759/A20971]; Lung Cancer Centre [C5759/A20465]
FX Work in the MG lab is funded by a CRUK MI core grant (C5759/A20971) and
   the Lung Cancer Centre (C5759/A20465).
CR Carling D, 2012, BIOCHEM J, V445, P11, DOI 10.1042/BJ20120546
   Cool B, 2006, CELL METAB, V3, P403, DOI 10.1016/j.cmet.2006.05.005
   DuPage M, 2009, NAT PROTOC, V4, P1064, DOI 10.1038/nprot.2009.95
   Egan DF, 2011, SCIENCE, V331, P456, DOI 10.1126/science.1196371
   Eichner LJ, 2019, CELL METAB, V29, P285, DOI 10.1016/j.cmet.2018.10.005
   Fang YW, 2016, GENOM PROTEOM BIOINF, V14, P42, DOI 10.1016/j.gpb.2015.09.006
   Faubert B, 2015, CANCER LETT, V356, P165, DOI 10.1016/j.canlet.2014.01.018
   Gera JF, 2004, J BIOL CHEM, V279, P2737, DOI 10.1074/jbc.M309999200
   Gwinn DM, 2008, MOL CELL, V30, P214, DOI 10.1016/j.molcel.2008.03.003
   Hardie DG, 2011, GENE DEV, V25, P1895, DOI 10.1101/gad.17420111
   Hawley SA, 2005, CELL METAB, V2, P9, DOI 10.1016/j.cmet.2005.05.009
   Hawley Simon A, 2003, J Biol, V2, P28, DOI 10.1186/1475-4924-2-28
   Howell JJ, 2017, CELL METAB, V25, P463, DOI 10.1016/j.cmet.2016.12.009
   Inoki K, 2003, CELL, V115, P577, DOI 10.1016/S0092-8674(03)00929-2
   Jackson EL, 2005, CANCER RES, V65, P10280, DOI 10.1158/0008-5472.CAN-05-2193
   Jackson EL, 2001, GENE DEV, V15, P3243, DOI 10.1101/gad.943001
   Jeon SM, 2015, ARCH PHARM RES, V38, P346, DOI 10.1007/s12272-015-0549-z
   Jeon SM, 2012, NATURE, V485, P661, DOI 10.1038/nature11066
   Kroemer G, 2008, CANCER CELL, V13, P472, DOI 10.1016/j.ccr.2008.05.005
   Kurreck J, 2002, NUCLEIC ACIDS RES, V30, P1911, DOI 10.1093/nar/30.9.1911
   Liao Y, 2013, NUCLEIC ACIDS RES, V41, DOI 10.1093/nar/gkt214
   Love MI, 2014, GENOME BIOL, V15, DOI 10.1186/s13059-014-0550-8
   MARKERT CL, 1975, SCIENCE, V189, P102, DOI 10.1126/science.1138367
   McCleland ML, 2013, CLIN CANCER RES, V19, P773, DOI 10.1158/1078-0432.CCR-12-2638
   Moran C, 2011, AM J PATHOL, V178, P1940, DOI 10.1016/j.ajpath.2010.12.057
   Murray CW, 2019, CANCER DISCOV, V9, P1590, DOI 10.1158/2159-8290.CD-18-1237
   Pfeifer A, 2001, P NATL ACAD SCI USA, V98, P11450, DOI 10.1073/pnas.201415498
   Porporato PE, 2011, FRONT PHARMACOL, V2, DOI 10.3389/fphar.2011.00049
   Pupo E, 2019, FRONT ONCOL, V9, DOI 10.3389/fonc.2019.00848
   Ross FA, 2016, FEBS J, V283, P2987, DOI 10.1111/febs.13698
   Saha M, 2018, CANCER RES, V78, P1497, DOI 10.1158/0008-5472.CAN-17-2090
   Schmitt AM, 2016, CANCER CELL, V29, P452, DOI 10.1016/j.ccell.2016.03.010
   Shaw RJ, 2009, ACTA PHYSIOL, V196, P65, DOI 10.1111/j.1748-1716.2009.01972.x
   Shaw RJ, 2004, P NATL ACAD SCI USA, V101, P3329, DOI 10.1073/pnas.0308061100
   Shi L, 2021, NAT COMMUN, V12, DOI 10.1038/s41467-021-22337-3
   Shi L, 2018, CELL DEATH DIS, V9, DOI 10.1038/s41419-017-0243-9
   Skoulidis F, 2015, CANCER DISCOV, V5, P860, DOI 10.1158/2159-8290.CD-14-1236
   Stewart SA, 2003, RNA, V9, P493, DOI 10.1261/rna.2192803
   Sun H, 2018, J HEMATOL ONCOL, V11, DOI 10.1186/s13045-018-0648-7
   Sutherland KD, 2014, P NATL ACAD SCI USA, V111, P4952, DOI 10.1073/pnas.1319963111
   Woods A, 2003, CURR BIOL, V13, P2004, DOI 10.1016/j.cub.2003.10.031
   Woods A, 2005, CELL METAB, V2, P21, DOI 10.1016/j.cmet.2005.06.005
   Yamaguchi T, 2011, INT J ONCOL, V39, P23, DOI 10.3892/ijo.2011.1015
   Yang H, 2019, FRONT ONCOL, V9, P1, DOI [10.3389/fonc.2019.00001, DOI 10.3389/FONC.2019.00001]
   Yun JY, 2009, SCIENCE, V325, P1555, DOI 10.1126/science.1174229
   Zhou GC, 2001, J CLIN INVEST, V108, P1167, DOI 10.1172/JCI13505
NR 46
TC 0
Z9 0
U1 0
U2 0
PU SPRINGERNATURE
PI LONDON
PA CAMPUS, 4 CRINAN ST, LONDON, N1 9XW, ENGLAND
SN 1350-9047
EI 1476-5403
J9 CELL DEATH DIFFER
JI Cell Death Differ.
DI 10.1038/s41418-021-00777-0
EA MAY 2021
PG 17
WC Biochemistry & Molecular Biology; Cell Biology
SC Biochemistry & Molecular Biology; Cell Biology
GA SI4XP
UT WOS:000654829400001
PM 34040167
DA 2021-06-14
ER

PT J
AU Zhang, DH
   Ning, JF
   Okon, I
   Zheng, XX
   Satyanarayana, G
   Song, P
   Xu, SD
   Zou, MH
AF Zhang, Donghong
   Ning, Jinfeng
   Okon, Imoh
   Zheng, Xiaoxu
   Satyanarayana, Ganesh
   Song, Ping
   Xu, Shidong
   Zou, Ming-Hui
TI Suppression of m6A mRNA modification by DNA hypermethylated ALKBH5
   aggravates the oncological behavior of KRAS mutation/LKB1 loss lung
   cancer
SO CELL DEATH & DISEASE
LA English
DT Article
ID GENE-EXPRESSION; METHYLATION; M(6)A; LKB1; PROLIFERATION; TRANSLATION;
   DEMETHYLASE; METABOLISM; BIOLOGY; ROLES
AB Oncogenic KRAS mutations combined with the loss of the LKB1 tumor-suppressor gene (KL) are strongly associated with aggressive forms of lung cancer. N6-methyladenosine (m6A) in mRNA is a crucial epigenetic modification that controls cancer self-renewal and progression. However, the regulation and role of m6A modification in this cancer are unclear. We found that decreased m6A levels correlated with the disease progression and poor survival for KL patients. The correlation was mediated by a special increase in ALKBH5 (AlkB family member 5) levels, an m6A demethylase. ALKBH5 gain- or loss-of function could effectively reverse LKB1 regulated cell proliferation, colony formation, and migration of KRAS-mutated lung cancer cells. Mechanistically, LKB1 loss upregulated ALKBH5 expression by DNA hypermethylation of the CTCF-binding motif on the ALKBH5 promoter, which inhibited CTCF binding but enhanced histone modifications, including H3K4me3, H3K9ac, and H3K27ac. This effect could successfully be rescued by LKB1 expression. ALKBH5 demethylation of m6A stabilized oncogenic drivers, such as SOX2, SMAD7, and MYC, through a pathway dependent on YTHDF2, an m6A reader protein. The above findings were confirmed in clinical KRAS-mutated lung cancer patients. We conclude that loss of LKB1 promotes ALKBH5 transcription by a DNA methylation mechanism, reduces m6A modification, and increases the stability of m6A target oncogenes, thus contributing to aggressive phenotypes of KRAS-mutated lung cancer.
C1 [Zhang, Donghong; Okon, Imoh; Zheng, Xiaoxu; Satyanarayana, Ganesh; Song, Ping; Zou, Ming-Hui] Georgia State Univ, Ctr Mol & Translat Med, 157 Decatur St SE, Atlanta, GA 30303 USA.
   [Ning, Jinfeng; Xu, Shidong] Harbin Med Univ Canc Hosp, Thorac Dept, 150 Haping Rd, Harbin 150040, Peoples R China.
RP Zou, MH (corresponding author), Georgia State Univ, Ctr Mol & Translat Med, 157 Decatur St SE, Atlanta, GA 30303 USA.
EM mzou@gsu.edu
OI Zhang, Donghong/0000-0001-6143-7204
FU National Heart, Lung, and Blood InstituteUnited States Department of
   Health & Human ServicesNational Institutes of Health (NIH) - USANIH
   National Heart Lung & Blood Institute (NHLBI) [HL140954]; National
   Cancer Institute (NCI)United States Department of Health & Human
   ServicesNational Institutes of Health (NIH) - USANIH National Cancer
   Institute (NCI) [CA213022]
FX This study was funded by the National Heart, Lung, and Blood Institute
   (HL140954) and National Cancer Institute (NCI) (CA213022). Dr. Zou is
   the Eminent Scholar in Molecular and Translational Medicine of the
   Georgia Research Alliance.
CR Bray F, 2018, CA-CANCER J CLIN, V68, P394, DOI 10.3322/caac.21492
   Calles A, 2015, CLIN CANCER RES, V21, P2851, DOI 10.1158/1078-0432.CCR-14-3112
   Carretero J, 2010, CANCER CELL, V17, P547, DOI 10.1016/j.ccr.2010.04.026
   Chen MN, 2018, HEPATOLOGY, V67, P2254, DOI 10.1002/hep.29683
   Fu Y, 2014, NAT REV GENET, V15, P293, DOI 10.1038/nrg3724
   Geula S, 2015, SCIENCE, V347, P1002, DOI 10.1126/science.1261417
   Gilbert-Ross M, 2017, JCI INSIGHT, V2, DOI 10.1172/jci.insight.90487
   Huang HL, 2020, CANCER CELL, V37, P270, DOI 10.1016/j.ccell.2020.02.004
   Jaffrey SR, 2017, GENOME MED, V9, DOI 10.1186/s13073-016-0395-8
   Ji HB, 2007, NATURE, V448, P807, DOI 10.1038/nature06030
   Kim JH, 2018, J CANCER, V9, P4279, DOI 10.7150/jca.26830
   Kitapma S, 2019, CANCER DISCOV, V9, P34, DOI 10.1158/2159-8290.CD-18-0689
   Kottakis F, 2016, NATURE, V539, P390, DOI 10.1038/nature20132
   Koyama S, 2016, CANCER RES, V76, P999, DOI 10.1158/0008-5472.CAN-15-1439
   Lan Q, 2019, CANCER RES, V79, P1285, DOI 10.1158/0008-5472.CAN-18-2965
   Li ZJ, 2017, CANCER CELL, V31, P127, DOI 10.1016/j.ccell.2016.11.017
   Lin SB, 2016, MOL CELL, V62, P335, DOI 10.1016/j.molcel.2016.03.021
   Linder B, 2015, NAT METHODS, V12, P767, DOI [10.1038/nmeth.3453, 10.1038/NMETH.3453]
   Liu J, 2018, NAT CELL BIOL, V20, P1074, DOI 10.1038/s41556-018-0174-4
   Matsumoto S, 2007, ONCOGENE, V26, P5911, DOI 10.1038/sj.onc.1210418
   Meng DQ, 2013, LUNG CANCER, V81, P1, DOI 10.1016/j.lungcan.2013.03.019
   Michalak EM, 2019, NAT REV MOL CELL BIO, V20, P573, DOI 10.1038/s41580-019-0143-1
   Moro M, 2018, J THORAC ONCOL, V13, P1692, DOI 10.1016/j.jtho.2018.07.102
   Okon IS, 2014, J CLIN INVEST, V124, P4590, DOI 10.1172/JCI75371
   Pan YT, 2018, J HEMATOL ONCOL, V11, DOI 10.1186/s13045-018-0590-8
   Rahib L, 2014, CANCER RES, V74, P2913, DOI 10.1158/0008-5472.CAN-14-0155
   Sanchez-Cespedes M, 2002, CANCER RES, V62, P3659
   Schabath MB, 2016, ONCOGENE, V35, P3209, DOI 10.1038/onc.2015.375
   Skoulidis F, 2018, CANCER DISCOV, V8, P822, DOI 10.1158/2159-8290.CD-18-0099
   Skoulidis F, 2015, CANCER DISCOV, V5, P860, DOI 10.1158/2159-8290.CD-14-1236
   Stojkovic V, 2015, METHOD ENZYMOL, V560, P355, DOI 10.1016/bs.mie.2015.03.002
   Su R, 2018, CELL, V172, P90, DOI 10.1016/j.cell.2017.11.031
   Wang SW, 2017, CANCER LETT, V408, P112, DOI 10.1016/j.canlet.2017.08.030
   Wang X, 2015, CELL, V161, P1388, DOI 10.1016/j.cell.2015.05.014
   Wang X, 2014, NATURE, V505, P117, DOI 10.1038/nature12730
   Wang Y, 2014, NAT CELL BIOL, V16, P191, DOI 10.1038/ncb2902
   Wang YF, 2018, CLIN CANCER RES, V24, P5744, DOI 10.1158/1078-0432.CCR-18-1489
   Wu LP, 2019, EBIOMEDICINE, V41, P384, DOI 10.1016/j.ebiom.2019.02.032
   Yang S, 2019, NAT COMMUN, V10, DOI 10.1038/s41467-019-10669-0
   Zhang CZ, 2016, P NATL ACAD SCI USA, V113, pE2047, DOI 10.1073/pnas.1602883113
   Zhang DH, 2017, NUCLEIC ACIDS RES, V45, P3102, DOI 10.1093/nar/gkw1258
   Zhang DH, 2015, ARTERIOSCL THROM VAS, V35, P71, DOI 10.1161/ATVBAHA.114.303899
   Zhang DH, 2012, CIRC RES, V110, P808, DOI 10.1161/CIRCRESAHA.111.259325
   Zhang SC, 2017, CANCER CELL, V31, P591, DOI 10.1016/j.ccell.2017.02.013
   Zhao SS, 2017, CLIN CANCER RES, V23, P311, DOI 10.1158/1078-0432.CCR-16-0549
   Zheng GQ, 2013, MOL CELL, V49, P18, DOI 10.1016/j.molcel.2012.10.015
NR 46
TC 0
Z9 0
U1 0
U2 0
PU SPRINGERNATURE
PI LONDON
PA CAMPUS, 4 CRINAN ST, LONDON, N1 9XW, ENGLAND
SN 2041-4889
J9 CELL DEATH DIS
JI Cell Death Dis.
PD MAY 20
PY 2021
VL 12
IS 6
AR 518
DI 10.1038/s41419-021-03793-7
PG 14
WC Cell Biology
SC Cell Biology
GA SM3YS
UT WOS:000657545600004
PM 34016959
OA DOAJ Gold, Green Accepted
DA 2021-06-14
ER

PT J
AU Pandit, M
   Timilshina, M
   Chang, JH
AF Pandit, Mahesh
   Timilshina, Maheshwor
   Chang, Jae-Hoon
TI LKB1-PTEN axis controls Th1 and Th17 cell differentiation via regulating
   mTORC1
SO JOURNAL OF MOLECULAR MEDICINE-JMM
LA English
DT Article; Early Access
DE Autoimmunity; T cell; Glycolysis; LKB1-PTEN
ID T-CELLS; IFN-GAMMA; LKB1; ACTIVATION; KINASE; METABOLISM; PATHWAY; PTEN;
   EFFECTOR; MUTATIONS
AB Immuno-environmental change triggers CD4(+) T cell differentiation. T cell specialization activates metabolic signal pathways to meet energy requirements. Defective T cell-intrinsic metabolism can aggravate immunopathology in chronic diseases. Liver kinase B1 (LKB1) deletion in T cell or T-reg cell results in systemic inflammatory symptoms, indicating a crucial role of LKB1 in T cells. However, the mechanism underlying the development of inflammation is unclear. In our study, LKB1-deficient T cells were differentiated preferentially into Th1 and Th17 cells in the absence of inflammation. Mechanistically, LKB1 directly binds and phosphorylates phosphatase and tensin homolog (PTEN), an upstream regulator of mammalian target of rapamycin complex 1 (mTORC1), which is independent of AMP-activated protein kinase (AMPK). As a result, LKB1 deficiency was associated with increased mTORC1 activity and hypoxia-inducible factor (HIF)1 alpha-mediated glycolysis. Inhibition of glycolysis or biallelic disruption of LKB1 and HIF1 alpha abrogated this phenotype, suggesting Th1- and Th17-biased differentiation in LKB1-deficient T cells was mediated by glycolysis. Our study indicates that LKB1 controls mTORC1 signaling through PTEN activation, not AMPK, which controls effector T cell differentiation in a T cell-intrinsic manner. Key messages center dot LKB1 maintains T cell homeostasis in a cell intrinsic manner. center dot Glycolysis is involved in the LKB1-mediated T cell differentiation. center dot LKB1 phosphorylates PTEN, not AMPK, to regulate mTORC1.
C1 [Pandit, Mahesh; Timilshina, Maheshwor; Chang, Jae-Hoon] Yeungnam Univ, Coll Pharm, Gyongsan 38541, South Korea.
RP Chang, JH (corresponding author), Yeungnam Univ, Coll Pharm, Gyongsan 38541, South Korea.
EM jchang@yu.ac.kr
FU Yeungnam University [220A380067]
FX This work was supported by Yeungnam University Research Grant 220A380067
   (http://www.yu.ac.kr/index.php).The funders had no role in the study
   design, data collection and analysis, decision to publish, or manuscript
   preparation.
CR Blagih J, 2012, IMMUNOL REV, V249, P59, DOI 10.1111/j.1600-065X.2012.01157.x
   BOSSIE A, 1991, CELL IMMUNOL, V135, P95, DOI 10.1016/0008-8749(91)90257-C
   Cham CM, 2005, J IMMUNOL, V174, P4670, DOI 10.4049/jimmunol.174.8.4670
   Chang CH, 2013, CELL, V153, P1239, DOI 10.1016/j.cell.2013.05.016
   Chi H, 2012, NAT REV IMMUNOL, V12, P325, DOI 10.1038/nri3198
   Corradetti MN, 2004, GENE DEV, V18, P1533, DOI 10.1101/gad.1199104
   Dang EV, 2011, CELL, V146, P772, DOI 10.1016/j.cell.2011.07.033
   Delgoffe GM, 2013, NATURE, V501, P252, DOI 10.1038/nature12428
   Delgoffe GM, 2011, NAT IMMUNOL, V12, P295, DOI 10.1038/ni.2005
   Delgoffe GM, 2009, IMMUNITY, V30, P832, DOI 10.1016/j.immuni.2009.04.014
   Figer A, 2002, CLIN GENET, V62, P298, DOI 10.1034/j.1399-0004.2002.620407.x
   Finlay DK, 2012, J EXP MED, V209, P2441, DOI 10.1084/jem.20112607
   Halford NG, 2009, BIOCHEM J, V419, P247, DOI 10.1042/BJ20082408
   Hirahara K, 2016, INT IMMUNOL, V28, P163, DOI 10.1093/intimm/dxw006
   Huynh A, 2015, NAT IMMUNOL, V16, P188, DOI 10.1038/ni.3077
   Jaleel M, 2005, FEBS LETT, V579, P1417, DOI 10.1016/j.febslet.2005.01.042
   Jung SH, 2019, ONCOGENE, V38, P1639, DOI 10.1038/s41388-018-0521-8
   Lacher SM, 2017, CELL DEATH DIS, V8, DOI 10.1038/cddis.2017.221
   Laplante M, 2012, CSH PERSPECT BIOL, V4, DOI 10.1101/cshperspect.a011593
   MacIver NJ, 2011, J IMMUNOL, V187, P4187, DOI 10.4049/jimmunol.1100367
   Mehenni H, 2005, HUM MOL GENET, V14, P2209, DOI 10.1093/hmg/ddi225
   Nardella C, 2008, GENE DEV, V22, P2172, DOI 10.1101/gad.1699608
   Palmer CS, 2015, FRONT IMMUNOL, V6, DOI 10.3389/fimmu.2015.00001
   Pandit M, 2021, EUR J IMMUNOL, V51, P1461, DOI 10.1002/eji.202048991
   Pearce EL, 2013, IMMUNITY, V38, P633, DOI 10.1016/j.immuni.2013.04.005
   Pelgrom LR, 2019, CELL RES, V29, P406, DOI 10.1038/s41422-019-0161-8
   Poffenberger MC, 2018, SCIENCE, V361, P406, DOI 10.1126/science.aan3975
   Pollizzi KN, 2015, J CLIN INVEST, V125, P2090, DOI 10.1172/JCI77746
   Shackelford DB, 2009, NAT REV CANCER, V9, P563, DOI 10.1038/nrc2676
   Shi LZ, 2011, J EXP MED, V208, P1367, DOI 10.1084/jem.20110278
   Siska PJ, 2016, CELL METAB, V24, P651, DOI 10.1016/j.cmet.2016.10.018
   SNAPPER CM, 1992, J EXP MED, V175, P1367, DOI 10.1084/jem.175.5.1367
   Su GH, 1999, AM J PATHOL, V154, P1835, DOI 10.1016/S0002-9440(10)65440-5
   Suzuki A, 2001, IMMUNITY, V14, P523, DOI 10.1016/S1074-7613(01)00134-0
   Tamas P, 2010, EUR J IMMUNOL, V40, P242, DOI 10.1002/eji.200939677
   Timilshina M, 2019, CELL REP, V27, P2948, DOI 10.1016/j.celrep.2019.05.020
   van Veelen W, 2011, ONCOGENE, V30, P2289, DOI 10.1038/onc.2010.630
   Wang RN, 2011, IMMUNITY, V35, P871, DOI 10.1016/j.immuni.2011.09.021
   Wang YY, 2019, CELL RES, V29, P391, DOI 10.1038/s41422-019-0157-4
   Xu ZY, 2019, ADIPOCYTE, V8, P26, DOI 10.1080/21623945.2018.1535743
   Yang K, 2017, NATURE, V548, P602, DOI 10.1038/nature23665
   Zarrouk M, 2013, PLOS ONE, V8, DOI 10.1371/journal.pone.0060217
   Zeng H, 2016, IMMUNITY, V45, P540, DOI 10.1016/j.immuni.2016.08.017
   Zhou W, 2013, CHIN J CANCER, V32, P427, DOI 10.5732/cjc.013.10086
NR 44
TC 0
Z9 0
U1 1
U2 1
PU SPRINGER HEIDELBERG
PI HEIDELBERG
PA TIERGARTENSTRASSE 17, D-69121 HEIDELBERG, GERMANY
SN 0946-2716
EI 1432-1440
J9 J MOL MED
JI J. Mol. Med.
DI 10.1007/s00109-021-02090-2
EA MAY 2021
PG 12
WC Genetics & Heredity; Medicine, Research & Experimental
SC Genetics & Heredity; Research & Experimental Medicine
GA SD9FM
UT WOS:000651681700001
PM 34003330
DA 2021-06-14
ER

PT J
AU Quan, H
   Yin, M
   Kim, J
   Jang, EA
   Yang, SH
   Bae, HB
   Jeong, S
AF Quan, Hui
   Yin, Mei
   Kim, Joungmin
   Jang, Eun-A
   Yang, Si-Ho
   Bae, Hong-Beom
   Jeong, Seongtae
TI Resveratrol suppresses the reprogramming of macrophages into an
   endotoxin-tolerant state through the activation of AMP-activated protein
   kinase
SO EUROPEAN JOURNAL OF PHARMACOLOGY
LA English
DT Article
DE AMP-Activated protein kinase; Lipopolysaccharide; Macrophage;
   Resveratrol; Tolerance
ID IRAK-M EXPRESSION; PHAGOCYTIC ABILITY; UP-REGULATION; SEPSIS;
   MECHANISMS; CELLS; LKB1; PHOSPHORYLATION; SEVERITY
AB Resveratrol has been reported to have beneficial effects on sepsis by regulating the inflammatory response. However, it remains unclear if resveratrol plays a role in the development of endotoxin tolerance. Treatment with resveratrol in macrophages stimulated with primary lipopolysaccharide (LPS) resulted in the increased production of TNF-alpha and IL-6 induced by a 2nd dose of LPS (by 74.5 +/- 12.9% and 63.4 +/- 12%, respectively, compared to untreated cells, P < 0.05). This effect was inhibited by compound C, an AMPK inhibitor, and STO609, a calcium/calmodulin-dependent protein kinase-kinase (CaMKK) inhibitor. Resveratrol diminished the expression of interleukin-1 receptor-associated kinase M (IRAK-M) and Src homology 2 (SH2) domain-containing inositol-5-phosphatase 1 (SHIP1) by prolonging the exposure of cells to LPS (by 60.8 +/- 16.3% and 70.3 +/- 18.1%, respectively, compared to LPS only). The effect of resveratrol on the LPS-induced expression of IRAK-M and SHIP1 was inhibited by compound C or STO609. After a 2nd dose of LPS, resveratrol increased phosphorylation of ERK1/2, p38, and JNK in endotoxin tolerant macrophages. In vivo systemic administration of resveratrol prevented a significant increase in mortality rate by cecal ligation and puncture in LPS-induced endotoxin-tolerant mice. These results indicate that resveratrol induces AMPK activation through the Ca2+/CaMKK beta pathway and suppresses the development of endotoxin tolerance by inhibiting LPS-induced expression of IRAK-M and SHIP1.
C1 [Quan, Hui] Zunyi Med Univ, Affiliated Hosp, Dept Plast Surg, Zunyi, Guizhou, Peoples R China.
   [Quan, Hui; Yin, Mei; Kim, Joungmin; Jang, Eun-A; Yang, Si-Ho; Bae, Hong-Beom; Jeong, Seongtae] Chonnam Natl Univ, Dept Anesthesiol & Pain Med, Med Sch, 160 Baekseo Ro, Gwangju 501746, South Korea.
   [Yin, Mei; Bae, Hong-Beom] Chonnam Natl Univ, Ctr Biomed Human Resources, Brain Korea 21 Project, Gwangju, South Korea.
   [Bae, Hong-Beom; Jeong, Seongtae] Chonnam Natl Univ, Dept Anesthesiol & Pain Med, Hwasun Hosp, Hwasun Gun, Jeollanamdo, South Korea.
RP Bae, HB; Jeong, S (corresponding author), Chonnam Natl Univ, Dept Anesthesiol & Pain Med, Med Sch, 160 Baekseo Ro, Gwangju 501746, South Korea.
EM nextphil2@jnu.ac.kr; anesjst@jnu.ac.kr
FU Basic Science Research Program through the National Research Foundation
   of Korea (NRF) - Ministry of Education [2018R1D1A3B07047266,
   HCRI18009-1]; Chonnam National University Hwasun Hospital Institute for
   Biomedical Science
FX This study was supported by a Basic Science Research Program through the
   National Research Foundation of Korea (NRF) funded by the Ministry of
   Education (2018R1D1A3B07047266) and grant (HCRI18009-1) from the Chonnam
   National University Hwasun Hospital Institute for Biomedical Science.
CR An HY, 2016, J ENDOCRINOL, V228, pR97, DOI 10.1530/JOE-15-0447
   Bae HB, 2011, FASEB J, V25, P4358, DOI 10.1096/fj.11-190587
   Biswas SK, 2009, TRENDS IMMUNOL, V30, P475, DOI 10.1016/j.it.2009.07.009
   Bitterman JL, 2015, CELL MOL LIFE SCI, V72, P1473, DOI 10.1007/s00018-014-1808-8
   Boomer JS, 2011, JAMA-J AM MED ASSOC, V306, P2594, DOI 10.1001/jama.2011.1829
   Chang CC, 2011, J BIOMED SCI, V18, DOI 10.1186/1423-0127-18-47
   Chiang MC, 2018, NEUROCHEM INT, V115, P1, DOI 10.1016/j.neuint.2017.10.002
   Crowell JA, 2004, TOXICOL SCI, V82, P614, DOI 10.1093/toxsci/kfh263
   Escobar DA, 2015, J SURG RES, V194, P262, DOI 10.1016/j.jss.2014.10.009
   Escoll P, 2003, BIOCHEM BIOPH RES CO, V311, P465, DOI 10.1016/j.bbrc.2003.10.019
   Gomez HG, 2014, CRIT CARE MED, V42, P771, DOI 10.1097/CCM.0000000000000100
   Hall MW, 2011, INTENS CARE MED, V37, P525, DOI 10.1007/s00134-010-2088-x
   Hardie DG, 2014, PHYSIOLOGY, V29, P99, DOI 10.1152/physiol.00050.2013
   Hardie DG, 2011, GENE DEV, V25, P1895, DOI 10.1101/gad.17420111
   Hawley Simon A, 2003, J Biol, V2, P28, DOI 10.1186/1475-4924-2-28
   Hawley SA, 2010, CELL METAB, V11, P554, DOI 10.1016/j.cmet.2010.04.001
   Kim J, 2016, EXP MOL MED, V48, DOI 10.1038/emm.2016.16
   Kobayashi K, 2002, CELL, V110, P191, DOI 10.1016/S0092-8674(02)00827-9
   Liu CW, 2017, SCI REP-UK, V7, DOI 10.1038/srep44689
   Liu ZY, 2015, MOL MED, V21, P937, DOI 10.2119/molmed.2015.00198
   Lu YC, 2008, CYTOKINE, V42, P145, DOI 10.1016/j.cyto.2008.01.006
   Lyroni K, 2017, J IMMUNOL, V198, P1297, DOI 10.4049/jimmunol.1600009
   Meisel C, 2009, AM J RESP CRIT CARE, V180, P640, DOI 10.1164/rccm.200903-0363OC
   Ondee T, 2017, SHOCK, V47, P743, DOI 10.1097/SHK.0000000000000796
   Pan HJ, 2010, J IMMUNOL, V184, P5502, DOI 10.4049/jimmunol.0901601
   Park DW, 2013, MOL MED, V19, P387, DOI 10.2119/molmed.2013.00065
   Park SJ, 2012, CELL, V148, P421, DOI 10.1016/j.cell.2012.01.017
   Quan H, 2019, EUR J PHARMACOL, V852, P125, DOI 10.1016/j.ejphar.2019.02.038
   Quan H, 2016, INT IMMUNOPHARMACOL, V39, P328, DOI 10.1016/j.intimp.2016.07.014
   Seeley JJ, 2017, J LEUKOCYTE BIOL, V101, P107, DOI 10.1189/jlb.3MR0316-118RR
   Shaw RJ, 2005, SCIENCE, V310, P1642, DOI 10.1126/science.1120781
   Shaw RJ, 2004, P NATL ACAD SCI USA, V101, P3329, DOI 10.1073/pnas.0308061100
   Sly LM, 2004, IMMUNITY, V21, P227, DOI 10.1016/j.immuni.2004.07.010
   Surbatovic M, 2015, SCI REP-UK, V5, DOI 10.1038/srep11355
   Tadie JM, 2012, MOL MED, V18, P659, DOI 10.2119/molmed.2011.00401
   Torgersen C, 2009, ANESTH ANALG, V108, P1841, DOI 10.1213/ane.0b013e318195e11d
   Tsoyi K, 2011, BRIT J PHARMACOL, V162, P1498, DOI 10.1111/j.1476-5381.2010.01126.x
   Venet F, 2018, NAT REV NEPHROL, V14, P121, DOI 10.1038/nrneph.2017.165
   Vingtdeux V, 2010, J BIOL CHEM, V285, P9100, DOI 10.1074/jbc.M109.060061
   Willows R, 2017, BIOCHEM J, V474, P3059, DOI 10.1042/BCJ20170458
   Xie Z, 2008, CIRCULATION, V117, P952, DOI 10.1161/CIRCULATIONAHA.107.744490
   Xiong YB, 2011, J LEUKOCYTE BIOL, V90, P1141, DOI 10.1189/jlb.0611273
   Zhao X, 2008, AM J PHYSIOL-LUNG C, V295, pL497, DOI 10.1152/ajplung.90210.2008
NR 43
TC 0
Z9 0
U1 2
U2 2
PU ELSEVIER
PI AMSTERDAM
PA RADARWEG 29, 1043 NX AMSTERDAM, NETHERLANDS
SN 0014-2999
EI 1879-0712
J9 EUR J PHARMACOL
JI Eur. J. Pharmacol.
PD MAY 15
PY 2021
VL 899
AR 173993
DI 10.1016/j.ejphar.2021.173993
PG 8
WC Pharmacology & Pharmacy
SC Pharmacology & Pharmacy
GA RO9SI
UT WOS:000641378500007
PM 33675782
DA 2021-06-14
ER

PT J
AU Rassy, E
   Boussios, S
   Pavlidis, N
AF Rassy, Elie
   Boussios, Stergios
   Pavlidis, Nicholas
TI Genomic correlates of response and resistance to immune checkpoint
   inhibitors in carcinomas of unknown primary
SO EUROPEAN JOURNAL OF CLINICAL INVESTIGATION
LA English
DT Article; Early Access
DE carcinoma of unknown primary; genetic biomarker; immune checkpoint
   inhibitors; immunotherapy; site&#8208; specific therapy
AB Background Cancers of unknown primary (CUP) are highly aggressive tumours with limited molecular characterization. These tumours can be particularly sensitive to immune checkpoint inhibitors (ICI) by mounting a seemingly more effective anti-tumour immune response. Unlike other tumour lineages, the biological basis and clinical efficacy of ICI in CUP remain largely unknown.
   Materials and methods The cBioPortal database was accessed to select eligible cases from the MSK-IMPACT(TM) Clinical Sequencing Cohort. The tumour cell genomic correlates of response and resistance to ICI in patients with CUP were compared to those with ICI-eligible tumours: cervical cancer, gastric cancer, renal cell carcinoma, hepatocellular carcinoma, non-small-cell lung cancer, melanoma, Merkel cell carcinoma and urothelial bladder cancer.
   Results Among a total of 234 patients with CUP, the identified genomic alterations were mainly mutation correlates of resistance to ICI, notably mutations in oncogenic signalling pathways including KRAS, STK11 and EGFR (24.7%, 10.9% and 4.2%, respectively). Compared to other tumours considered eligible for ICI, CUP presents a higher prevalence of alterations in the oncogenic signalling pathways KRAS and STK11. CUP patients treated with ICI had similar median overall survival with and without genomic correlates of response and resistance to ICI. An exploratory analysis showed that patients with TMB >10 mutations had a trend for better outcomes.
   Conclusions A tumour mutation burden >10 mutations per megabase can provide a potential genomic correlate of response to ICI in patients with CUP. Further research is warranted to validate these findings.
C1 [Rassy, Elie] Gustave Roussy, Dept Med Oncol, F-94805 Villejuif, France.
   [Boussios, Stergios] Kings Coll London, Fac Life Sci & Med, Sch Canc & Pharmaceut Sci, London, England.
   [Boussios, Stergios] Medway NHS Fdn Trust, Gillingham, England.
   [Boussios, Stergios] AELIA Org, 9th Km Thessaloniki Thermi, Thessaloniki, Greece.
   [Pavlidis, Nicholas] Univ Ioannina, Ioannina, Greece.
RP Rassy, E (corresponding author), Gustave Roussy, Dept Med Oncol, F-94805 Villejuif, France.
EM elie.rassy@hotmail.com
OI PAVLIDIS, NICHOLAS/0000-0002-2195-9961; Boussios,
   Stergios/0000-0002-2512-6131; Rassy, Elie/0000-0002-7906-0991
CR Alessi JVM, 2020, J CLIN ONCOL, V38
   Boussios S, 2021, CRIT REV ONCOL HEMAT, V158, DOI 10.1016/j.critrevonc.2020.103208
   Cerami E, 2012, CANCER DISCOV, V2, P401, DOI 10.1158/2159-8290.CD-12-0095
   Chen PL, 2016, CANCER DISCOV, V6, P827, DOI 10.1158/2159-8290.CD-15-1545
   Cheng DT, 2015, J MOL DIAGN, V17, P251, DOI 10.1016/j.jmoldx.2014.12.006
   El Rassy E, 2019, EUR J CLIN INVEST, V49, DOI 10.1111/eci.13111
   El Rassy E, 2018, CANCER TREAT REV, V67, P21, DOI 10.1016/j.ctrv.2018.04.011
   Fares Charlene M, 2019, Am Soc Clin Oncol Educ Book, V39, P147, DOI 10.1200/EDBK_240837
   Fizazi K, 2019, ANN ONCOL, V30, P851, DOI 10.1093/annonc/mdz394
   Fizazi K, 2015, ANN ONCOL, V26, pV133, DOI 10.1093/annonc/mdv305
   Gao JJ, 2013, SCI SIGNAL, V6, DOI 10.1126/scisignal.2004088
   Gatalica Z, 2018, EUR J CANCER, V94, P179, DOI 10.1016/j.ejca.2018.02.021
   Germano G, 2017, NATURE, V552, P116, DOI 10.1038/nature24673
   Haratani K, 2019, J IMMUNOTHER CANCER, V7, DOI 10.1186/s40425-019-0720-z
   Hemminki K, 2012, ANN ONCOL, V23, P1854, DOI 10.1093/annonc/mdr536
   Jones W, 2017, BMC CANCER, V17, DOI 10.1186/s12885-017-3083-1
   Keenan TE, 2019, NAT MED, V25, P389, DOI 10.1038/s41591-019-0382-x
   Naing A, 2020, J IMMUNOTHER CANCER, V8, DOI [10.1136/jitc-2019-000347, 10.1136/jitc-2020-000530]
   Pan D, 2018, SCIENCE, V359, P770, DOI 10.1126/science.aao1710
   Pauli C., 2019, ANN ONCOL, V1, pV813
   Pavlidis N, 2012, LANCET, V379, P1428, DOI 10.1016/S0140-6736(11)61178-1
   Raghav K, 2020, ONCOLOGIST, V25, pE1807, DOI 10.1634/theoncologist.2020-0234
   Rassy E., 2020, NAT REV CLIN ONCOL, V29, P1
   Rassy E, 2020, ANN TRANSL MED, V8, DOI 10.21037/atm-20-941
   Rassy E, 2020, EXPERT REV ANTICANC, V20, P775, DOI 10.1080/14737140.2020.1807948
   Rassy E, 2020, THER ADV MED ONCOL, V12, DOI 10.1177/1758835920907504
   Rassy E, 2020, CRIT REV ONCOL HEMAT, V147, DOI 10.1016/j.critrevonc.2020.102882
   Rassy E, 2020, BRIT J CANCER, V122, P1124, DOI 10.1038/s41416-019-0723-z
   Rassy E, 2020, EUR J CANCER, V127, P118, DOI 10.1016/j.ejca.2019.12.016
   Rassy E, 2019, IMMUNOTHERAPY-UK, V11, P1149, DOI 10.2217/imt-2019-0071
   Rassy E, 2019, HEAD NECK-J SCI SPEC, V41, P3700, DOI 10.1002/hed.25858
   Rassy E, 2019, CANCER EPIDEMIOL, V61, P139, DOI 10.1016/j.canep.2019.06.006
   Sade-Feldman M, 2017, NAT COMMUN, V8, DOI 10.1038/s41467-017-01062-w
   Samstein RM, 2019, NAT GENET, V51, P202, DOI 10.1038/s41588-018-0312-8
   Schrock AB., 2017, ANN ONCOL, V1, pV415
   Shen SY, 2018, NATURE, V563, P579, DOI 10.1038/s41586-018-0703-0
   Spranger S, 2018, NAT REV CANCER, V18, P139, DOI 10.1038/nrc.2017.117
   Takada K, 2019, THORAC CANCER, V10, P2312, DOI 10.1111/1759-7714.13215
   Tanizaki J, 2020, J CLIN ONCOL, V38
   Zehir A, 2017, NAT MED, V23, P703, DOI 10.1038/nm.4333
   Zhang JF, 2018, NATURE, V553, P91, DOI 10.1038/nature25015
NR 41
TC 0
Z9 0
U1 1
U2 1
PU WILEY
PI HOBOKEN
PA 111 RIVER ST, HOBOKEN 07030-5774, NJ USA
SN 0014-2972
EI 1365-2362
J9 EUR J CLIN INVEST
JI Eur. J. Clin. Invest.
AR e13583
DI 10.1111/eci.13583
EA MAY 2021
PG 8
WC Medicine, General & Internal; Medicine, Research & Experimental
SC General & Internal Medicine; Research & Experimental Medicine
GA RZ4UE
UT WOS:000648592100001
PM 33970501
DA 2021-06-14
ER

PT J
AU Li, MT
   Cai, N
   Gu, L
   Yao, LJ
   Bi, DC
   Fang, WS
   Lin, ZJ
   Wu, Y
   Xu, H
   Li, H
   Hu, ZL
   Xu, X
AF Li, Meiting
   Cai, Nan
   Gu, Liang
   Yao, Lijun
   Bi, Decheng
   Fang, Weishan
   Lin, Zhijian
   Wu, Yan
   Xu, Hong
   Li, Hui
   Hu, Zhangli
   Xu, Xu
TI Genipin Attenuates Tau Phosphorylation and A beta Levels in Cellular
   Models of Alzheimer's Disease
SO MOLECULAR NEUROBIOLOGY
LA English
DT Article; Early Access
DE Genipin; Alzheimer&#8217; s disease; Tau protein; Amyloid-beta;
   Autophagy
ID AUTOPHAGY; PROTEIN; KINASE; CDK5; HYPERPHOSPHORYLATION; CYTOTOXICITY;
   LOCALIZATION; AGGREGATION; MECHANISMS; EXPRESSION
AB Alzheimer's disease (AD) is a devastating brain disorder characterized by neurofibrillary tangles and amyloid plaques. Inhibiting Tau protein and amyloid-beta (A beta) production or removing these molecules is considered potential therapeutic strategies for AD. Genipin is an aglycone and is isolated from the extract of Gardenia jasminoides Ellis fruit. In this study, the effect and molecular mechanisms of genipin on the inhibition of Tau aggregation and A beta generation were investigated. The results showed that genipin bound to Tau and protected against heparin-induced Tau fibril formation. Moreover, genipin suppressed Tau phosphorylation probably by downregulating the expression of CDK5 and GSK-3 beta, and activated mTOR-dependent autophagy via the SIRT1/LKB1/AMPK signaling pathway in Tau-overexpressing cells. In addition, genipin decreased A beta production by inhibiting BACE1 expression through the PERK/eIF2 alpha signaling pathway in N2a/SweAPP cells. These data indicated that genipin could effectively lead to a significant reduction of phosphorylated Tau level and A beta generation in vitro, suggesting that genipin might be developed into an effective therapeutic complement or a potential nutraceutical for preventing AD.
C1 [Li, Meiting; Cai, Nan; Gu, Liang; Yao, Lijun; Bi, Decheng; Xu, Hong; Li, Hui; Hu, Zhangli; Xu, Xu] Shenzhen Univ, Coll Life Sci & Oceanog, Shenzhen Key Lab Marine Bioresources & Ecol, Guangdong Prov Key Lab Plant Epigenet, Shenzhen 518060, Peoples R China.
   [Cai, Nan; Gu, Liang] Sun Yat Sen Univ, Digest Dis Ctr, Affiliated Hosp 7, Shenzhen 518107, Peoples R China.
   [Fang, Weishan] Shenzhen Univ, Sch Med, Shenzhen 518055, Peoples R China.
   [Lin, Zhijian] Peking Univ, Dept Neurol, Shenzhen Hosp, Shenzhen 518036, Peoples R China.
   [Wu, Yan] Shenzhen Univ, Instrumental Anal Ctr, Shenzhen 518055, Peoples R China.
RP Xu, X (corresponding author), Shenzhen Univ, Coll Life Sci & Oceanog, Shenzhen Key Lab Marine Bioresources & Ecol, Guangdong Prov Key Lab Plant Epigenet, Shenzhen 518060, Peoples R China.
EM xuxu@szu.edu.cn
FU National Natural Science Foundation of ChinaNational Natural Science
   Foundation of China (NSFC) [31970366]; National Key R&D Program of China
   [2018YFD0901106]; Guangdong Natural Science FoundationNational Natural
   Science Foundation of Guangdong Province [2018A0303130054,
   2018A030313507]; Science and Technology Innovation Commission of
   Shenzhen [JCYJ20190808141415052, JCYJ20180507182405562,
   JCYJ20180305124211995, JCYJ20180305125619343]; National Key Project for
   Synthetic Biology [SQ2018YFA090029]
FX This work was supported financially by National Natural Science
   Foundation of China (31871734), National Key R&D Program of China
   (2018YFD0901106), National Natural Science Foundation of China
   (31970366), Guangdong Natural Science Foundation (2018A0303130054 and
   2018A030313507), the Science and Technology Innovation Commission of
   Shenzhen (JCYJ20190808141415052, JCYJ20180507182405562,
   JCYJ20180305124211995 and JCYJ20180305125619343), National Key Project
   for Synthetic Biology (SQ2018YFA090029).
CR Posada-Duque RA, 2015, J NEUROCHEM, V134, P354, DOI 10.1111/jnc.13127
   Armstrong RA, 2009, FOLIA NEUROPATHOL, V47, P289
   Bi DC, 2021, CARBOHYD POLYM, V251, DOI 10.1016/j.carbpol.2020.117124
   Cai N, 2020, J AGR FOOD CHEM, V68, P2054, DOI 10.1021/acs.jafc.9b07022
   Congdon EE, 2012, AUTOPHAGY, V8, P609, DOI 10.4161/auto.19048
   Couch FJ, 1999, CANCER RES, V59, P1408
   Ganesan R, 2017, PLOS PATHOG, V13, DOI 10.1371/journal.ppat.1006227
   Gao C, 2014, BRAIN PATHOL, V24, P261, DOI 10.1111/bpa.12116
   Gao Y, 2018, CURR ALZHEIMER RES, V15, P283, DOI 10.2174/1567205014666170417111859
   Gauthier S, 2016, LANCET, V388, P2873, DOI 10.1016/S0140-6736(16)31275-2
   Hara Y, 2019, NEUROLOGY, V92, P84, DOI 10.1212/WNL.0000000000006745
   Hashiguchi M, 2002, J BIOL CHEM, V277, P44525, DOI 10.1074/jbc.M207426200
   Jayapalan S, 2013, BIOINFORMATION, V9, P1023, DOI 10.6026/97320630091023
   Jiang PD, 2014, CELL RES, V24, P69, DOI 10.1038/cr.2013.161
   Kim BR, 2020, J CANCER, V11, P460, DOI 10.7150/jca.34773
   Lan F, 2008, J BIOL CHEM, V283, P27628, DOI 10.1074/jbc.M805711200
   Liu ZX, 2017, ARCH PHARM RES, V40, P571, DOI 10.1007/s12272-016-0875-9
   Long JM, 2019, CELL, V179, P312, DOI 10.1016/j.cell.2019.09.001
   Lovestone S, 2015, J ALZHEIMERS DIS, V45, P75, DOI 10.3233/JAD-141959
   Lv C, 2015, NEUROPHARMACOLOGY, V89, P175, DOI 10.1016/j.neuropharm.2014.09.019
   Musi N, 2018, AGING CELL, V17, DOI 10.1111/acel.12840
   Narendra DP, 2010, AUTOPHAGY, V6, P1090, DOI 10.4161/auto.6.8.13426
   Nilsson P, 2013, CELL REP, V5, P61, DOI 10.1016/j.celrep.2013.08.042
   Nowacek A, 2009, NANOMEDICINE-UK, V4, P541, DOI 10.2217/NNM.09.37
   Reinhardt L, 2019, STEM CELL REP, V12, P502, DOI 10.1016/j.stemcr.2019.01.015
   Rozpedek W, 2015, CURR MED CHEM, V22, P3169, DOI 10.2174/0929867322666150818104254
   Sahani MH, 2014, AUTOPHAGY, V10, P431, DOI 10.4161/auto.27344
   Sebastian-Serrano A, 2018, INT J MOL SCI, V19, DOI 10.3390/ijms19040998
   Sereno L, 2009, NEUROBIOL DIS, V35, P359, DOI 10.1016/j.nbd.2009.05.025
   Shanmugam MK, 2018, PHARMACOL RES, V133, P195, DOI 10.1016/j.phrs.2018.05.007
   Shaw RJ, 2004, P NATL ACAD SCI USA, V101, P3329, DOI 10.1073/pnas.0308061100
   Simic G, 2016, BIOMOLECULES, V6, DOI 10.3390/biom6010006
   Sun YX, 2014, J ALZHEIMERS DIS, V38, P437, DOI 10.3233/JAD-131124
   Tanaka M, 2009, BIOL PHARM BULL, V32, P1220, DOI 10.1248/bpb.32.1220
   Uddin MS, 2018, FRONT AGING NEUROSCI, V10, DOI 10.3389/fnagi.2018.00004
   Wei MB, 2020, DRUG DES DEV THER, V14, P395, DOI 10.2147/DDDT.S222694
   Weidberg H, 2010, EMBO J, V29, P1792, DOI 10.1038/emboj.2010.74
   Yamazaki M, 2001, BIOL PHARM BULL, V24, P1454, DOI 10.1248/bpb.24.1454
   Yamazaki M, 2009, BIOL PHARM BULL, V32, P1043, DOI 10.1248/bpb.32.1043
   Yang N., 2010, CHIN J REHABIL THEOR, V16, P308, DOI [10.3969/j.issn.1006-9771.2010.04.003, DOI 10.3969/J.ISSN.1006-9771.2010.04.003]
   Zhang YL, 2016, CHEM BIOL DRUG DES, V87, P409, DOI 10.1111/cbdd.12673
   Zhang YL, 2015, NEUROCHEM INT, V89, P7, DOI 10.1016/j.neuint.2015.04.002
   Zhang YL, 2015, CNS NEUROL DISORD-DR, V14, P370, DOI 10.2174/1871527314666141229110156
   Zheng SL, 2017, J MOL NEUROSCI, V62, P43, DOI 10.1007/s12031-017-0909-x
NR 44
TC 0
Z9 0
U1 3
U2 3
PU SPRINGER
PI NEW YORK
PA ONE NEW YORK PLAZA, SUITE 4600, NEW YORK, NY, UNITED STATES
SN 0893-7648
EI 1559-1182
J9 MOL NEUROBIOL
JI Mol. Neurobiol.
DI 10.1007/s12035-021-02389-8
EA MAY 2021
PG 11
WC Neurosciences
SC Neurosciences & Neurology
GA RX1LB
UT WOS:000646981400001
PM 33948899
DA 2021-06-14
ER

PT J
AU Cai, YY
   Xu, GT
   Wu, F
   Michelini, F
   Chan, C
   Qu, X
   Selenica, P
   Ladewig, E
   Castel, P
   Cheng, YM
   Zhao, A
   Jhaveri, K
   Toska, E
   Jimenez, M
   Jacquet, AJ
   Tran-Dien, A
   Andre, F
   Chandarlapaty, S
   Reis, JS
   Razavi, P
   Scaltriti, M
AF Cai, Yanyan
   Xu, Guotai
   Wu, Fan
   Michelini, Flavia
   Chan, Carmen
   Qu, Xuan
   Selenica, Pier
   Ladewig, Erik
   Castel, Pau
   Cheng, Yuanming
   Zhao, Alison
   Jhaveri, Komal
   Toska, Eneda
   Jimenez, Marta
   Jacquet, Alexandra Jacquet
   Tran-Dien, Alicia
   Andre, Fabrice
   Chandarlapaty, Sarat
   Reis-Filho, Jorge S.
   Razavi, Pedram
   Scaltriti, Maurizio
TI Genomic Alterations in PIK3CA-Mutated Breast Cancer Result in mTORC1
   Activation and Limit the Sensitivity to PI3K alpha Inhibitors
SO CANCER RESEARCH
LA English
DT Article
ID PI3K PATHWAY; CONFERS RESISTANCE; PIK3CA MUTATIONS; GAP ACTIVITY; RAG
   GTPASES; LANDSCAPE; SUBSTRATE; ALPELISIB; UPSTREAM; COMPLEX
AB PI3K alpha inhibitors have shown clinical activity in PIK3CA-mutated estrogen receptor-positive (ER thorn) patients with breast cancer. Using whole genome CRISPR/Cas9 sgRNA knockout screens, we identified and validated several negative regulators of mTORC1 whose loss confers resistance to PI3K alpha inhibition. Among the top candidates were TSC1, TSC2, TBC1D7, AKT1S1, STK11, MARK2, PDE7A, DEPDC5, NPRL2, NPRL3, C12orf66, SZT2, and ITFG2. Loss of these genes invariably results in sustained mTOR signaling under pharmacologic inhibition of the PI3K-AKT pathway. Moreover, resistance could be prevented or overcome by mTOR inhibition, confirming the causative role of sustained mTOR activity in limiting the sensitivity to PI3Ka inhibition. Cumulatively, genomic alterations affecting these genes are identified in about 15% of PIK3CA-mutated breast tumors and appear to be mutually exclusive. This study improves our understanding of the role of mTOR signaling restoration in leading to resistance to PI3Ka inhibition and proposes therapeutic strategies to prevent or revert this resistance.
   Significance: These findings show that genetic lesions of multiple negative regulators of mTORC1 could limit the efficacy of PI3Ka inhibitors in breast cancer, which may guide patient selection strategies for future clinical trials.
C1 [Cai, Yanyan; Xu, Guotai; Wu, Fan; Michelini, Flavia; Chan, Carmen; Qu, Xuan; Ladewig, Erik; Zhao, Alison; Toska, Eneda; Chandarlapaty, Sarat; Razavi, Pedram; Scaltriti, Maurizio] Mem Sloan Kettering Canc Ctr, Human Oncol & Pathogenesis Program HOPP, New York, NY 10065 USA.
   [Xu, Guotai] Natl Inst Biol Sci NIBS, Beijing, Peoples R China.
   [Michelini, Flavia; Selenica, Pier; Reis-Filho, Jorge S.; Scaltriti, Maurizio] Mem Sloan Kettering Canc Ctr, Dept Pathol, 1275 York Ave,Box 20, New York, NY 10065 USA.
   [Ladewig, Erik] Mem Sloan Kettering Canc Ctr, Computat & Syst Biol Program, New York, NY 10065 USA.
   [Castel, Pau] Univ Calif San Francisco, Helen Diller Family Comprehens Canc Ctr, San Francisco, CA 94143 USA.
   [Cheng, Yuanming] Mem Sloan Kettering Canc Ctr, Mol Pharmacol Program, New York, NY 10065 USA.
   [Jhaveri, Komal; Chandarlapaty, Sarat; Razavi, Pedram] Mem Sloan Kettering Canc Ctr, Dept Med, New York, NY 10065 USA.
   [Toska, Eneda] Johns Hopkins Univ, Sch Med, Dept Oncol, Sidney Kimmel Canc Ctr, Baltimore, MD 21205 USA.
   [Toska, Eneda] Johns Hopkins Sch Publ Hlth, Dept Biochem & Mol Biol, Baltimore, MD USA.
   [Jimenez, Marta; Jacquet, Alexandra Jacquet] Unicancer, Paris, France.
   [Tran-Dien, Alicia; Andre, Fabrice] Gustave Roussy Canc Campus, INSERM UMR981, Villejuif, France.
   [Tran-Dien, Alicia; Andre, Fabrice] Gustave Roussy Canc Campus, Dept Med Oncol, Villejuif, France.
   [Tran-Dien, Alicia; Andre, Fabrice] Univ Paris Saclay, Le Kremlin Bicetre, France.
   [Andre, Fabrice] Univ Paris Saclay, Dept Med Oncol, Gustave Roussy, Villejuif, France.
RP Scaltriti, M (corresponding author), Mem Sloan Kettering Canc Ctr, Dept Pathol, 1275 York Ave,Box 20, New York, NY 10065 USA.; Cai, YY (corresponding author), 417 E 68th St,Room 519, New York, NY 10065 USA.
EM caiy@mskcc.org; maurizio.scaltriti@astrazeneca.com
FU NIHUnited States Department of Health & Human ServicesNational
   Institutes of Health (NIH) - USA [P30 CA008748, R01 CA190642-01A1];
   Breast Cancer Research Foundation; Geoffrey Beene Cancer Research
   Center; Stand Up to Cancer (Cancer Drug Combination Convergence Team)
   [SU2C 2015-004]; V Foundation [D2015-036]; National Science
   FoundationNational Science Foundation (NSF) [PHY-1545853]; NCIUnited
   States Department of Health & Human ServicesNational Institutes of
   Health (NIH) - USANIH National Cancer Institute (NCI) [K00CA212478];
   BCRF; foundation ARC
FX We would like to thank all the Scaltriti lab members for their advice
   and support. This work has been supported by NIH grants P30 CA008748 and
   R01 CA190642-01A1, the Breast Cancer Research Foundation, the Geoffrey
   Beene Cancer Research Center (to M. Scaltriti and S. Chandarlapaty).
   This work was also supported by grants from Stand Up to Cancer (Cancer
   Drug Combination Convergence Team) grant no. SU2C 2015-004, the V
   Foundation grant no. D2015-036, and the National Science Foundation
   grant no. PHY-1545853 (to G. Xu and M. Scaltriti). E. Ladewig was
   supported by NCI grant no. K00CA212478. F. Andre was supported by BCRF
   and foundation ARC. M. Scaltriti and S. Chandarlapaty are supported by a
   kind gift from Mrs. Barbara Smith.
CR Andre F, 2019, NEW ENGL J MED, V380, P1929, DOI 10.1056/NEJMoa1813904
   Bar-Peled L, 2013, SCIENCE, V340, P1100, DOI 10.1126/science.1232044
   Baselga J, 2012, NEW ENGL J MED, V366, P520, DOI 10.1056/NEJMoa1109653
   Bertucci F, 2019, NATURE, V569, P560, DOI 10.1038/s41586-019-1056-z
   Bosch A, 2015, SCI TRANSL MED, V7, DOI 10.1126/scitranslmed.aaa4442
   Castel P, 2016, CANCER CELL, V30, P229, DOI 10.1016/j.ccell.2016.06.004
   Cerami E, 2012, CANCER DISCOV, V2, P401, DOI 10.1158/2159-8290.CD-12-0095
   Chang MT, 2018, CANCER DISCOV, V8, P174, DOI 10.1158/2159-8290.CD-17-0321
   Chen J, 2018, NATURE, V557, P585, DOI 10.1038/s41586-018-0128-9
   Cheng DT, 2015, J MOL DIAGN, V17, P251, DOI 10.1016/j.jmoldx.2014.12.006
   Dibble CC, 2012, MOL CELL, V47, P535, DOI 10.1016/j.molcel.2012.06.009
   Dibble CC, 2009, MOL CELL BIOL, V29, P5657, DOI 10.1128/MCB.00735-09
   Drago JZ, 2019, CLIN CANCER RES, V25, P6443, DOI 10.1158/1078-0432.CCR-19-0138
   Elkabets M, 2013, SCI TRANSL MED, V5, DOI 10.1126/scitranslmed.3005747
   Engelman JA, 2006, NAT REV GENET, V7, P606, DOI 10.1038/nrg1879
   Fruman DA, 2017, CELL, V170, P605, DOI 10.1016/j.cell.2017.07.029
   Gao JJ, 2013, SCI SIGNAL, V6, DOI 10.1126/scisignal.2004088
   Garami A, 2003, MOL CELL, V11, P1457, DOI 10.1016/S1097-2765(03)00220-X
   Grabiner BC, 2014, CANCER DISCOV, V4, P554, DOI 10.1158/2159-8290.CD-13-0929
   Harrington LS, 2004, J CELL BIOL, V166, P213, DOI 10.1083/jcb.200403069
   Hsu PP, 2011, SCIENCE, V332, P1317, DOI 10.1126/science.1199498
   Inoki K, 2003, GENE DEV, V17, P1829, DOI 10.1101/gad.1110003
   Isakoff SJ, 2005, CANCER RES, V65, P10992, DOI 10.1158/0008-5472.CAN-05-2612
   Iyer G, 2012, SCIENCE, V338, P221, DOI 10.1126/science.1226344
   Janku F, 2018, NAT REV CLIN ONCOL, V15, P273, DOI 10.1038/nrclinonc.2018.28
   Janku F, 2017, CANCER TREAT REV, V59, P93, DOI 10.1016/j.ctrv.2017.07.005
   Juric D, 2019, JAMA ONCOL, V5, DOI 10.1001/jamaoncol.2018.4475
   Juric D, 2015, NATURE, V518, P240, DOI 10.1038/nature13948
   Le XN, 2016, CANCER DISCOV, V6, P1134, DOI 10.1158/2159-8290.CD-16-0305
   Lee R, 2002, CELL SIGNAL, V14, P277, DOI 10.1016/S0898-6568(01)00250-9
   Leiserson MDM, 2016, BIOINFORMATICS, V32, P736, DOI 10.1093/bioinformatics/btw462
   Leroy C, 2016, BREAST CANCER RES, V18, DOI 10.1186/s13058-016-0697-1
   Lizcano JM, 2004, EMBO J, V23, P833, DOI 10.1038/sj.emboj.7600110
   Mayer IA, 2017, CLIN CANCER RES, V23, P26, DOI 10.1158/1078-0432.CCR-16-0134
   O'Reilly KE, 2006, CANCER RES, V66, P1500, DOI 10.1158/0008-5472.CAN-05-2925
   Pang YZ, 2019, P NATL ACAD SCI USA, V116, P22746, DOI 10.1073/pnas.1914542116
   Peng M, 2017, NATURE, V543, P433, DOI 10.1038/nature21378
   Razavi P, 2020, NAT CANCER, V1, P382, DOI 10.1038/s43018-020-0047-1
   Razavi P, 2018, CANCER CELL, V34, P427, DOI 10.1016/j.ccell.2018.08.008
   Roldan-Romero JM, 2020, INT J CANCER, V146, P1435, DOI 10.1002/ijc.32579
   Sancak Y, 2008, SCIENCE, V320, P1496, DOI 10.1126/science.1157535
   Sancak Y, 2007, MOL CELL, V25, P903, DOI 10.1016/j.molcel.2007.03.003
   Schwartz S, 2015, CANCER CELL, V27, P109, DOI 10.1016/j.ccell.2014.11.008
   Shaw RJ, 2004, CANCER CELL, V6, P91, DOI 10.1016/j.ccr.2004.06.007
   Toska E, 2017, SCIENCE, V355, P1324, DOI 10.1126/science.aah6893
   Vander Haar E, 2007, NAT CELL BIOL, V9, P316, DOI 10.1038/ncb1547
   Vasan N, 2019, SCIENCE, V366, P714, DOI 10.1126/science.aaw9032
   Wolfson RL, 2017, NATURE, V543, P438, DOI 10.1038/nature21423
   Yu YH, 2011, SCIENCE, V332, P1322, DOI 10.1126/science.1199484
   Zehir A, 2017, NAT MED, V23, P703, DOI 10.1038/nm.4333
NR 50
TC 0
Z9 0
U1 4
U2 4
PU AMER ASSOC CANCER RESEARCH
PI PHILADELPHIA
PA 615 CHESTNUT ST, 17TH FLOOR, PHILADELPHIA, PA 19106-4404 USA
SN 0008-5472
EI 1538-7445
J9 CANCER RES
JI Cancer Res.
PD MAY 1
PY 2021
VL 81
IS 9
BP 2470
EP 2480
DI 10.1158/0008-5472.CAN-20-3232
PG 11
WC Oncology
SC Oncology
GA RX6IR
UT WOS:000647325600018
PM 33685991
DA 2021-06-14
ER

PT J
AU Passaro, A
   Attili, I
   Rappa, A
   Vacirca, D
   Ranghiero, A
   Fumagalli, C
   Guarize, J
   Spaggiari, L
   de Marinis, F
   Barberis, M
   Guerini-Rocco, E
AF Passaro, Antonio
   Attili, Ilaria
   Rappa, Alessandra
   Vacirca, Davide
   Ranghiero, Alberto
   Fumagalli, Caterina
   Guarize, Juliana
   Spaggiari, Lorenzo
   de Marinis, Filippo
   Barberis, Massimo
   Guerini-Rocco, Elena
TI Genomic Characterization of Concurrent Alterations in Non-Small Cell
   Lung Cancer (NSCLC) Harboring Actionable Mutations
SO CANCERS
LA English
DT Article
DE predictive biomarker; next generation sequencing; co-mutation; EGFR;
   MET; KRAS; BRAF; ALK; ERBB2; RET
ID OVERCOME RESISTANCE; EVOLUTION; ADENOCARCINOMA; TP53; IMMUNOTHERAPY;
   HETEROGENEITY; STRATEGIES; IMPACT; MET
AB Simple Summary
   Genomic driver alterations with potential impact on prognosis and treatment response are increasing in non-small cell lung cancer (NSCLC). However, few comprehensive data are available on tumor heterogeneity in all these specific subgroups. We conducted this research with the aim to describe specific molecular co-mutation patterns occurring across the main actionable gene subgroups of NSCLC. The findings from the current research are proposed as a backbone in the knowledge of molecular heterogeneity as analyzed by comprehensive genomic profiling in NSCLCs with driver gene alterations, at the basis of subsequent evaluations related to clinical outcomes.
   An increasing number of driver genomic alterations with potential targeted treatments have been identified in non-small cell lung cancer (NSCLC). Much less is known about the incidence and different distribution of concurrent alterations, as identified by comprehensive genomic profiling in oncogene-addicted NSCLCs. Genomic data from advanced NSCLC consecutively analyzed using a broad next-generation sequencing panel were retrospectively collected. Tumors harboring at least one main actionable gene alteration were categorized according to the presence/absence of concurrent genomic aberrations, to evaluate different patterns among the main oncogene-addicted NSCLCs. Three-hundred-nine actionable gene alterations were identified in 284 advanced NSCLC patients during the study period. Twenty-five tumor samples (8%) displayed concurrent alterations in actionable genes. Co-occurrences involving any pathogenic variant or copy number variation (CNV) were identified in 82.8% of cases. Overall, statistically significant differences in the number of concurrent alterations, and the distribution of TP53, STK11, cyclines and receptor tyrosin kinase (RTK) aberrations were observed across the eight actionable gene groups. NGS analyses of oncogene-addicted NSCLCs showed a different distribution and pattern of co-alteration profiles. Further investigations are needed to evaluate the prognostic and treatment-related impact of these concurrent alterations, hooked to the main gene aberrations.
C1 [Passaro, Antonio; Attili, Ilaria; de Marinis, Filippo] IRCCS, European Inst Oncol, IEO, Div Thorac Oncol, I-20141 Milan, Italy.
   [Rappa, Alessandra; Vacirca, Davide; Ranghiero, Alberto; Fumagalli, Caterina; Barberis, Massimo; Guerini-Rocco, Elena] IRCCS, European Inst Oncol, IEO, Div Pathol & Lab Med, I-20141 Milan, Italy.
   [Guarize, Juliana; Spaggiari, Lorenzo] IRCCS, European Inst Oncol, IEO, Dept Thorac Surg, I-20141 Milan, Italy.
   [Spaggiari, Lorenzo] Univ Milan, Dept Oncol & Hematooncol, I-20122 Milan, Italy.
RP Passaro, A (corresponding author), IRCCS, European Inst Oncol, IEO, Div Thorac Oncol, I-20141 Milan, Italy.
EM antonio.passaro@ieo.it; Ilaria.attili@ieo.it; alessandra.rappa@ieo.it;
   davide.vacirca@ieo.it; alberto.ranghiero@ieo.it;
   caterina.fumagalli@ieo.it; juliana.guarize@ieo.it;
   lorenzo.spaggiari@ieo.it; filippo.demarinis@ieo.it;
   massimo.barberis@ieo.it; elena.guerinirocco@ieo.it
OI Fumagalli, Caterina/0000-0001-5417-7985; Barberis,
   Massimo/0000-0002-0943-4804; Guarize, Juliana/0000-0002-1695-1375;
   PASSARO, ANTONIO/0000-0002-7575-3870
FU Italian Ministry of HealthMinistry of Health, Italy
FX This work was partially supported by the Italian Ministry of Health with
   "Ricerca Corrente", "5 1000".
CR Addeo A, 2021, CANCER TREAT REV, V96, DOI 10.1016/j.ctrv.2021.102179
   Aisner DL, 2018, CLIN CANCER RES, V24, P1038, DOI 10.1158/1078-0432.CCR-17-2289
   [Anonymous], CBIOPORTAL CANC GENO
   Attili I, 2021, LUNG CANCER, V154, P151, DOI 10.1016/j.lungcan.2021.02.035
   Attili I, 2020, TRANSL LUNG CANCER R, V9, P1810, DOI 10.21037/tlcr-20-681
   Blakely CM, 2017, NAT GENET, V49, P1693, DOI 10.1038/ng.3990
   Cerami E, 2012, CANCER DISCOV, V2, P401, DOI 10.1158/2159-8290.CD-12-0095
   Del Re M, 2018, STEM CELLS, V36, P633, DOI 10.1002/stem.2787
   Frampton GM, 2015, CANCER DISCOV, V5, P850, DOI 10.1158/2159-8290.CD-15-0285
   Fumagalli C, 2020, BREAST CANCER RES, V22, DOI 10.1186/s13058-020-01345-z
   Fumagalli C, 2018, J CLIN PATHOL, V71, P767, DOI 10.1136/jclinpath-2018-205032
   Gao JJ, 2013, SCI SIGNAL, V6, DOI 10.1126/scisignal.2004088
   Imielinski M, 2012, CELL, V150, P1107, DOI 10.1016/j.cell.2012.08.029
   Jamal-Hanjani M, 2017, NEW ENGL J MED, V376, P2109, DOI 10.1056/NEJMoa1616288
   Kim Y, 2019, J THORAC ONCOL, V14, P193, DOI 10.1016/j.jtho.2018.10.150
   Kris MG, 2014, JAMA-J AM MED ASSOC, V311, P1998, DOI 10.1001/jama.2014.3741
   Labbe C, 2017, LUNG CANCER, V111, P23, DOI 10.1016/j.lungcan.2017.06.014
   Lee JJK, 2019, CELL, V177, P1842, DOI 10.1016/j.cell.2019.05.013
   Lee JK, 2017, J CLIN ONCOL, V35, P3065, DOI 10.1200/JCO.2016.71.9096
   Lynch TJ, 2004, NEW ENGL J MED, V350, P2129, DOI 10.1056/NEJMoa040938
   McGranahan N, 2017, CELL, V168, P613, DOI 10.1016/j.cell.2017.01.018
   Passaro A, 2021, NAT CANCER, V2, P377, DOI 10.1038/s43018-021-00195-8
   Passaro A, 2021, J THORAC ONCOL, V16, P764, DOI 10.1016/j.jtho.2020.12.002
   Passaro A, 2020, ESMO OPEN, V5, DOI 10.1136/esmoopen-2020-000919
   Passaro A, 2020, CANCER TREAT REV, V89, DOI 10.1016/j.ctrv.2020.102085
   Pavan Alberto, 2021, Transl Lung Cancer Res, V10, P202, DOI 10.21037/tlcr-20-674
   Peters S, 2021, CANCER DISCOV, V11, P810, DOI 10.1158/2159-8290.CD-21-0124
   Skoulidis F, 2018, CANCER DISCOV, V8, P822, DOI 10.1158/2159-8290.CD-18-0099
   Skoulidis F, 2015, CANCER DISCOV, V5, P860, DOI 10.1158/2159-8290.CD-14-1236
   VanderLaan PA, 2017, LUNG CANCER, V106, P17, DOI 10.1016/j.lungcan.2017.01.011
   Yu HA, 2018, CLIN CANCER RES, V24, P3108, DOI 10.1158/1078-0432.CCR-17-2961
   Yuan M, 2019, SIGNAL TRANSDUCT TAR, V4, DOI 10.1038/s41392-019-0099-9
   Zehir A, 2017, NAT MED, V23, P703, DOI 10.1038/nm.4333
   Zhao BY, 2016, TRENDS CANCER, V2, P144, DOI 10.1016/j.trecan.2016.02.001
   Zulato E, 2020, BRIT J CANCER, V123, P81, DOI 10.1038/s41416-020-0833-7
NR 35
TC 0
Z9 0
U1 1
U2 1
PU MDPI
PI BASEL
PA ST ALBAN-ANLAGE 66, CH-4052 BASEL, SWITZERLAND
EI 2072-6694
J9 CANCERS
JI Cancers
PD MAY
PY 2021
VL 13
IS 9
AR 2172
DI 10.3390/cancers13092172
PG 11
WC Oncology
SC Oncology
GA SB4DD
UT WOS:000649946200001
PM 33946519
OA DOAJ Gold, Green Published
DA 2021-06-14
ER

PT J
AU Dai, JW
   Chen, QS
   Huang, WF
   Shi, K
   Zhang, YK
   Li, TT
   Mou, T
   Huang, ZT
   Wu, ZJ
AF Dai, Jiangwen
   Chen, Qingsong
   Huang, Weifeng
   Shi, Kun
   Zhang, Yuke
   Li, Tingting
   Mou, Tong
   Huang, Zuotian
   Wu, Zhongjun
TI Liver kinase B1 attenuates liver ischemia/reperfusion injury via
   inhibiting the NLRP3 inflammasome
SO ACTA BIOCHIMICA ET BIOPHYSICA SINICA
LA English
DT Article
DE liver kinase B1; NLRP3 inflammasome; forkhead box protein O1; liver
   ischemia/reperfusion injury; NF-kappa B
ID FOXO TRANSCRIPTION FACTORS; REPERFUSION INJURY; ISCHEMIA; ACTIVATION;
   MCC950; HOMEOSTASIS; MECHANISM; INSIGHTS; MICE
AB Liver ischemia/reperfusion injury (IRI), a serious inflammatory response driven by innate immunity, occurs in liver surgeries such as liver resection and liver transplantation, leading to liver dysfunction, liver failure, and even rejection after transplantation. Liver kinase B1 (LKB1) plays a pivotal anti-inflammatory role in IRI. One of the most important factors involved in liver IRI is the aberrant activation of the nucleotide binding oligomerization domain like receptor (NLR) family, pyrin domain-containing 3 (NLRP3) inflammasome in Kupffer cells. However, the mechanisms underlying the effect of LKB1 on the NLRP3 inflammasome in liver IRI remain elusive. In this study, we found that the expression of LKB1 was decreased in liver IRI, while the NLRP3 inflammasome level was increased as shown, as revealed by RT-qPCR and western blot analysis. Furthermore, upregulation of LKB1 abrogated the expression of the NLRP3 inflammasome, which improved liver function and liver pathology in the liver IRI model in vivo. In vitro, overexpression of LKB1 inhibited the activation of NLRP3 inflammasome and nuclear factor-kappa B, while the inhibitory effect was reversed by silencing the expression of the forkhead box protein O1 in the RAW264.7 macrophage hypoxia/reoxygenation model. In conclusion, our results suggest that LKB1 exerts a protective effect against liver IRI by downregulating the NLRP3 inflammasome.
C1 [Dai, Jiangwen; Chen, Qingsong; Huang, Weifeng; Shi, Kun; Li, Tingting; Mou, Tong; Huang, Zuotian; Wu, Zhongjun] Chongqing Med Univ, Dept Hepatobiliary Surg, Affiliated Hosp 1, Chongqing 400042, Peoples R China.
   [Zhang, Yuke] Sichuan Univ, West China Hosp, Dept Urol, Chengdu 610041, Peoples R China.
RP Wu, ZJ (corresponding author), Chongqing Med Univ, Dept Hepatobiliary Surg, Affiliated Hosp 1, Chongqing 400042, Peoples R China.
EM wzjtcy@126.com
OI Huang, Zuotian/0000-0003-4688-5820
FU National Natural Science Foundation of ChinaNational Natural Science
   Foundation of China (NSFC) [81873592]; Graduate Tutor Team Construction
   Project of Chongqing Municipal Education Commission Foundation, China
   [dstd201801]
FX This work was supported by the grants from the National Natural Science
   Foundation of China (No. 81873592) and the Graduate Tutor Team
   Construction Project of Chongqing Municipal Education Commission
   Foundation, China (No. dstd201801).
CR Accili D, 2004, CELL, V117, P421, DOI 10.1016/S0092-8674(04)00452-0
   Bauernfeind FG, 2009, J IMMUNOL, V183, P787, DOI 10.4049/jimmunol.0901363
   Boucher D, 2018, J EXP MED, V215, P827, DOI 10.1084/jem.20172222
   Cui JW, 2019, J CELL BIOCHEM, V120, P224, DOI 10.1002/jcb.27322
   Dinarello CA, 2009, NEW ENGL J MED, V360, P2467, DOI 10.1056/NEJMe0811014
   Eltzschig HK, 2011, NAT MED, V17, P1391, DOI 10.1038/nm.2507
   Fondevilla C, 2003, EXP MOL PATHOL, V74, P86, DOI 10.1016/S0014-4800(03)00008-X
   He D, 2016, INT IMMUNOPHARMACOL, V35, P201, DOI 10.1016/j.intimp.2016.03.032
   Heo MJ, 2019, GUT, V68, P708, DOI 10.1136/gutjnl-2017-315123
   Huang H, 2013, J IMMUNOL, V191, P2665, DOI 10.4049/jimmunol.1202733
   Huang XY, 2019, SCI ADV, V5, DOI 10.1126/sciadv.aau7426
   Huang ZT, 2020, CELL DEATH DIS, V11, DOI 10.1038/s41419-020-2648-0
   Hugot JP, 2001, NATURE, V411, P599, DOI 10.1038/35079107
   Ismael S, 2018, J NEUROTRAUM, V35, P1294, DOI 10.1089/neu.2017.5344
   Jenne DE, 1998, NAT GENET, V18, P38, DOI 10.1038/ng0198-38
   Kamo N, 2013, HEPATOLOGY, V58, P351, DOI 10.1002/hep.26320
   Li X, 2018, BRIT J PHARMACOL, V175, P1451, DOI 10.1111/bph.14145
   Liu W, 2019, J IMMUNOL, V203, P990, DOI 10.4049/jimmunol.1900117
   Liu ZY, 2017, CIRC RES, V121, P1047, DOI 10.1161/CIRCRESAHA.117.311546
   Liu ZY, 2015, J BIOL CHEM, V290, P2312, DOI 10.1074/jbc.M114.616441
   Lu L, 2016, TRANSPLANTATION, V100, P2601, DOI 10.1097/TP.0000000000001411
   Miyauchi T, 2019, P NATL ACAD SCI USA, V116, P13533, DOI 10.1073/pnas.1820282116
   Panel M, 2019, GASTROENTEROLOGY, V157, P1368, DOI 10.1053/j.gastro.2019.07.026
   Salih DAM, 2008, CURR OPIN CELL BIOL, V20, P126, DOI 10.1016/j.ceb.2008.02.005
   Suetsugu H, 2005, GUT, V54, P835, DOI 10.1136/gut.2004.043034
   Tacke F, 2014, J HEPATOL, V60, P1090, DOI 10.1016/j.jhep.2013.12.025
   Tamas P, 2010, EUR J IMMUNOL, V40, P242, DOI 10.1002/eji.200939677
   Tothova Z, 2007, CELL STEM CELL, V1, P140, DOI 10.1016/j.stem.2007.07.017
   Ueno T, 2017, NAT REV GASTRO HEPAT, V14, P170, DOI 10.1038/nrgastro.2016.185
   van der Heijden T, 2017, ARTERIOSCL THROM VAS, V37, P1457, DOI 10.1161/ATVBAHA.117.309575
   van Hout GPJ, 2017, EUR HEART J, V38, P828, DOI 10.1093/eurheartj/ehw247
   Vande Walle L, 2014, NATURE, V512, P69, DOI 10.1038/nature13322
   Wen J, 2019, PHARMACOL RES, V146, DOI 10.1016/j.phrs.2019.104308
   Wu M, 2018, MOL CELL ENDOCRINOL, V478, P115, DOI 10.1016/j.mce.2018.08.002
   Xing Y, 2017, J IMMUNOL, V199, P1561, DOI 10.4049/jimmunol.1700175
   Yue S, 2016, HEPATOLOGY, V64, P1683, DOI 10.1002/hep.28739
   Zhai Y, 2011, AM J TRANSPLANT, V11, P1563, DOI 10.1111/j.1600-6143.2011.03579.x
   Zhao XY, 2018, FRONT IMMUNOL, V9, DOI 10.3389/fimmu.2018.00867
   Zimmermann K, 2015, FREE RADICAL BIO MED, V88, P417, DOI 10.1016/j.freeradbiomed.2015.03.030
NR 39
TC 0
Z9 0
U1 1
U2 1
PU OXFORD UNIV PRESS
PI OXFORD
PA GREAT CLARENDON ST, OXFORD OX2 6DP, ENGLAND
SN 1672-9145
EI 1745-7270
J9 ACTA BIOCH BIOPH SIN
JI Acta Biochim. Biophys. Sin.
PD MAY
PY 2021
VL 53
IS 5
BP 601
EP 611
DI 10.1093/abbs/gmab030
PG 11
WC Biochemistry & Molecular Biology; Biophysics
SC Biochemistry & Molecular Biology; Biophysics
GA RY2JZ
UT WOS:000647744900010
PM 33783473
DA 2021-06-14
ER

PT J
AU Xu, JL
   Kausalya, PJ
   Van Hul, N
   Caldez, MJ
   Xu, SY
   Ong, AGM
   Woo, WL
   Ali, SM
   Kaldis, P
   Hunziker, W
AF Xu, Jianliang
   Kausalya, P. Jaya
   Van Hul, Noemi
   Caldez, Matias J.
   Xu, Shiyi
   Ong, Alicia Ghia Min
   Woo, Wan Lu
   Ali, Safiah Mohamed
   Kaldis, Philipp
   Hunziker, Walter
TI Protective Functions of ZO-2/Tjp2 Expressed in Hepatocytes and
   Cholangiocytes Against Liver Injury and Cholestasis
SO GASTROENTEROLOGY
LA English
DT Article
DE Bile-Blood Barrier; Constitutive Androstane Receptor; Human Disease;
   Zonula Occludens-2; Tight Junction Protein-2
ID HEPATIC BILE-ACID; MUTATIONS; MICE; TJP2; DETOXIFICATION; ELIMINATION;
   INDUCTION; DISEASE; RADIXIN; LKB1
AB BACKGROUND & AIMS: Liver tight junctions (TJs) establish tissue barriers that isolate bile from the blood circulation. TJP2/ZO-2-inactivating mutations cause progressive cholestatic liver disease in humans. Because the underlying mechanisms remain elusive, we characterized mice with liver-specific inactivation of Tjp2. METHODS: Tjp2 was deleted in hepatocytes, cholangiocytes, or both. Effects on the liver were assessed by biochemical analyses of plasma, liver, and bile and by electron microscopy, histology, and immunostaining. TJ barrier permeability was evaluated using fluorescein isothiocyanate-dextran (4 kDa). Cholic acid (CA) diet was used to assess susceptibility to liver injury. RESULTS: Liver-specific deletion of Tjp2 resulted in lower Cldn1 protein levels, minor changes to the TJ, dilated canaliculi, lower microvilli density, and aberrant radixin and bile salt export pump (BSEP) distribution, without an overt increase in TJ permeability. Hepatic Tjp2-defcient mice presented with mild progressive cholestasis with lower expression levels of bile acid transporter Abcb11/Bsep and detoxification enzyme Cyp2b10. A CA diet tolerated by control mice caused severe cholestasis and liver necrosis in Tjp2-deficient animals. 1,4-Bis[2-(3,5-dichloropyridyloxy)]benzene ameliorated CA-induced injury by enhancing Cyp2b10 expression, and ursodeoxycholic acid provided partial improvement. Inactivating Tjp2 separately in hepatocytes or cholangiocytes showed only mild CA-induced liver injury. CONCLUSION: Tjp2 is required for normal cortical distribution of radixin, canalicular volume regulation, and microvilli density. Its inactivation deregulated expression of Cldn1 and key bile acid transporters and detoxification enzymes. The mice provide a novel animal model for cholestatic liver disease caused by TJP2-inactivating mutations in humans.
C1 [Xu, Jianliang; Kausalya, P. Jaya; Xu, Shiyi; Ong, Alicia Ghia Min; Woo, Wan Lu; Ali, Safiah Mohamed; Hunziker, Walter] ASTAR, Epithelial Polar Dis & Tissue Regenerat Lab, Inst Mol & Cell Biol, Singapore, Singapore.
   [Van Hul, Noemi; Caldez, Matias J.; Kaldis, Philipp] ASTAR, Cell Div & Canc Res Lab, Inst Mol & Cell Biol, Singapore, Singapore.
   [Kaldis, Philipp] Lund Univ, Clin Res Ctr, Dept Clin Sci, Malmo, Sweden.
   [Hunziker, Walter] Natl Univ Singapore, Yong Loo Lin Sch Med, Dept Physiol, Singapore, Singapore.
RP Hunziker, W (corresponding author), IMCB, 61 Biopolis Dr, Singapore 138673, Singapore.
EM hunziker@imcb.a-star.edu.sg
RI Kaldis, Philipp/G-2714-2010
OI Kaldis, Philipp/0000-0002-7247-7591
FU Biomedical Research Council of the Agency for Science, Technology and
   Research (A*STAR), SingaporeAgency for Science Technology & Research
   (ASTAR); National Medical Research Council, SingaporeNational Medical
   Research Council, SingaporeUK Research & Innovation (UKRI)Medical
   Research Council UK (MRC) [OFIRG15nov120]
FX This study was supported by the Biomedical Research Council of the
   Agency for Science, Technology and Research (A*STAR), Singapore and
   grant OFIRG15nov120 from the National Medical Research Council,
   Singapore.
CR Beuers U, 2009, J HEPATOL, V51, P237, DOI 10.1016/j.jhep.2009.04.009
   Bull LN, 2018, CLIN LIVER DIS, V22, P657, DOI 10.1016/j.cld.2018.06.003
   Carlton VEH, 2003, NAT GENET, V34, P91, DOI 10.1038/ng1147
   Ge T, 2019, BMC MED GENET, V20, DOI 10.1186/s12881-019-0753-7
   Gissen P, 2015, J HEPATOL, V63, P1023, DOI 10.1016/j.jhep.2015.06.015
   Gonzalez-Mariscal L, 2019, INT J MOL SCI, V20, DOI 10.3390/ijms20174128
   Goodwin B, 2000, MOL CELL, V6, P517, DOI 10.1016/S1097-2765(00)00051-4
   Hadj-Rabia S, 2004, GASTROENTEROLOGY, V127, P1386, DOI 10.1053/j.gastro.2004.07.022
   Han XN, 2004, AM J PHYSIOL-GASTR L, V286, pG126, DOI 10.1152/ajpgi.00231.2003
   Hirschfield GM, 2010, GASTROENTEROLOGY, V139, P1481, DOI 10.1053/j.gastro.2010.09.004
   Itoh M, 2018, GENES CELLS, V23, P546, DOI 10.1111/gtc.12598
   Jetter A, 2020, PHARMACOL RES, V154, DOI 10.1016/j.phrs.2019.04.018
   Kikuchi S, 2002, NAT GENET, V31, P320, DOI 10.1038/ng905
   Li Tiangang, 2015, Adv Pharmacol, V74, P263, DOI 10.1016/bs.apha.2015.04.003
   Matsumoto K, 2014, GASTROENTEROLOGY, V147, P1134, DOI 10.1053/j.gastro.2014.07.033
   Nourry Claire, 2003, Sci STKE, V2003, pRE7
   Ober EA, 2018, J HEPATOL, V68, P1049, DOI 10.1016/j.jhep.2018.01.005
   Porat-Shliom N, 2016, HEPATOLOGY, V64, P1317, DOI 10.1002/hep.28724
   Postic C, 2000, GENESIS, V26, P149, DOI 10.1002/(SICI)1526-968X(200002)26:2<149::AID-GENE16>3.0.CO;2-V
   Sambrotta M, 2014, NAT GENET, V46, P326, DOI 10.1038/ng.2918
   Serfaty L, 2012, CLIN RES HEPATOL GAS, V36, pS1, DOI 10.1016/S2210-7401(12)70014-1
   Shaw RJ, 2005, SCIENCE, V310, P1642, DOI 10.1126/science.1120781
   Shin K, 2006, ANNU REV CELL DEV BI, V22, P207, DOI 10.1146/annurev.cellbio.22.010305.104219
   Takahashi S, 2016, J LIPID RES, V57, P2130, DOI 10.1194/jlr.M071183
   Tsukita S, 1999, J BIOL CHEM, V274, P34507, DOI 10.1074/jbc.274.49.34507
   Wagner M, 2005, HEPATOLOGY, V42, P420, DOI 10.1002/hep.20784
   Wahlstrom A, 2017, DIGEST DIS, V35, P246, DOI 10.1159/000450982
   Wahlstrom A, 2017, J LIPID RES, V58, P412, DOI 10.1194/jlr.M072819
   Wang RX, 2003, HEPATOLOGY, V38, P1489, DOI 10.1016/j.hep.2003.09.037
   Wang W, 2006, GASTROENTEROLOGY, V131, P878, DOI 10.1053/j.gastro.2006.06.013
   Woods A, 2011, BIOCHEM J, V434, P49, DOI 10.1042/BJ20101721
   Zollner G, 2006, AM J PHYSIOL-GASTR L, V290, pG923, DOI 10.1152/ajpgi.00490.2005
NR 32
TC 0
Z9 0
U1 0
U2 0
PU W B SAUNDERS CO-ELSEVIER INC
PI PHILADELPHIA
PA 1600 JOHN F KENNEDY BOULEVARD, STE 1800, PHILADELPHIA, PA 19103-2899 USA
SN 0016-5085
EI 1528-0012
J9 GASTROENTEROLOGY
JI Gastroenterology
PD MAY
PY 2021
VL 160
IS 6
BP 2103
EP 2118
DI 10.1053/j.gastro.2021.01.027
PG 16
WC Gastroenterology & Hepatology
SC Gastroenterology & Hepatology
GA RV7SX
UT WOS:000646029700032
PM 33465371
DA 2021-06-14
ER

PT J
AU Hsieh, MJ
   Weng, CC
   Lin, YC
   Wu, CC
   Chen, LT
   Cheng, KH
AF Hsieh, Mei-Jen
   Weng, Ching-Chieh
   Lin, Yu-Chun
   Wu, Chia-Chen
   Chen, Li-Tzong
   Cheng, Kuang-Hung
TI Inhibition of beta-Catenin Activity Abolishes LKB1 Loss-Driven
   Pancreatic Cystadenoma in Mice
SO INTERNATIONAL JOURNAL OF MOLECULAR SCIENCES
LA English
DT Article
DE pancreatic cancer; LKB1; Wnt/beta-catenin; MCN
ID MESENCHYMAL STEM-CELLS; PEUTZ-JEGHERS-SYNDROME; SOMATIC MUTATIONS;
   CYSTIC NEOPLASMS; LKB1/STK11 GENE; CANCER-CELLS; KINASE; INACTIVATION;
   SUPPRESSION; CARCINOMA
AB Pancreatic cancer (PC) is the seventh leading cause of cancer death worldwide, and remains one of our most recalcitrant and dismal diseases. In contrast to many other malignancies, there has not been a significant improvement in patient survival over the past decade. Despite advances in our understanding of the genetic alterations associated with this disease, an incomplete understanding of the underlying biology and lack of suitable animal models have hampered efforts to develop more effective therapies. LKB1 is a tumor suppressor that functions as a primary upstream kinase of adenine monophosphate-activated protein kinase (AMPK), which is an important mediator in the regulation of cell growth and epithelial polarity pathways. LKB1 is mutated in a significant number of Peutz-Jeghers syndrome (PJS) patients and in a small proportion of sporadic cancers, including PC; however, little is known about how LKB1 loss contributes to PC development. Here, we report that a reduction in Wnt/beta-catenin activity is associated with LKB1 tumor-suppressive properties in PC. Remarkably, in vivo functional analyses of beta-catenin in the Pdx-1-Cre LKB1(L/L) beta-catenin(L/L) mouse model compared to LKB1 loss-driven cystadenoma demonstrate that the loss of beta-catenin impairs cystadenoma development in the pancreas of Pdx-1Cre LKB1(L/L) mice and dramatically restores the normal development and functions of the pancreas. This study further determined the in vivo and in vitro therapeutic efficacy of the beta-catenin inhibitor FH535 in suppressing LKB1 loss-driven cystadenoma and reducing PC progression that delineates the potential roles of Wnt/beta-catenin signaling in PC harboring LKB1 deficiency.
C1 [Hsieh, Mei-Jen; Weng, Ching-Chieh; Lin, Yu-Chun; Wu, Chia-Chen; Chen, Li-Tzong; Cheng, Kuang-Hung] Natl Sun Yat Sen Univ, Inst Biomed Sci, Kaohsiung 804, Taiwan.
   [Hsieh, Mei-Jen] Kaohsiung Armed Forces Gen Hosp, Div Neurol, Dept Internal Med, Kaohsiung 802, Taiwan.
   [Chen, Li-Tzong; Cheng, Kuang-Hung] Natl Hlth Res Inst, Natl Inst Canc Res, Tainan 704, Taiwan.
   [Chen, Li-Tzong] Kaohsiung Med Univ, Kaohsiung Med Univ Hosp, Dept Internal Med, Kaohsiung 807, Taiwan.
   [Chen, Li-Tzong] Natl Cheng Kung Univ, Natl Cheng Kung Univ Hosp, Dept Oncol, Tainan 704, Taiwan.
   [Cheng, Kuang-Hung] Kaohsiung Med Univ, Regenerat Med & Cell Therapy Res Ctr, Kaohsiung 807, Taiwan.
   [Cheng, Kuang-Hung] Kaohsiung Med Univ, Dept Med Lab Sci & Biotechnol, Kaohsiung 807, Taiwan.
RP Chen, LT; Cheng, KH (corresponding author), Natl Sun Yat Sen Univ, Inst Biomed Sci, Kaohsiung 804, Taiwan.; Chen, LT; Cheng, KH (corresponding author), Natl Hlth Res Inst, Natl Inst Canc Res, Tainan 704, Taiwan.; Chen, LT (corresponding author), Kaohsiung Med Univ, Kaohsiung Med Univ Hosp, Dept Internal Med, Kaohsiung 807, Taiwan.; Chen, LT (corresponding author), Natl Cheng Kung Univ, Natl Cheng Kung Univ Hosp, Dept Oncol, Tainan 704, Taiwan.; Cheng, KH (corresponding author), Kaohsiung Med Univ, Regenerat Med & Cell Therapy Res Ctr, Kaohsiung 807, Taiwan.; Cheng, KH (corresponding author), Kaohsiung Med Univ, Dept Med Lab Sci & Biotechnol, Kaohsiung 807, Taiwan.
EM rohsiehs@yahoo.com.tw; inoursky@gmail.com; yoyolin322@gmail.com;
   so62485@gmail.com; leochen@nhri.org.tw; khcheng@faculty.nsysu.edu.tw
FU Ministry of Science and Technology, Taiwan ROCMinistry of Science and
   Technology, Taiwan [MOST 109-2314-B-110-004, MOST 109-2320-B-110-001,
   MOST 109-2314-B-037-139]; Kaohsiung Medical University Research Center
   [01.01.2019 KMU-TC109A02-0]
FX This research was funded by grants MOST 109-2314-B-110-004 (01.08.2019
   to K.-H.C.), MOST 109-2320-B-110-001 (01.08.2020 to K.-H.C.), and MOST
   109-2314-B-037-139 (01.08.2019 to L.-T.C. and K.-H.C.) from the Ministry
   of Science and Technology, Taiwan ROC, and a Kaohsiung Medical
   University Research Center Grant (01.01.2019 KMU-TC109A02-0 to K.-H.C.).
CR Aier I, 2019, CANCER EPIDEMIOL, V58, P104, DOI 10.1016/j.canep.2018.12.001
   Al-Haddad M, 2011, CLIN GASTROENTEROL H, V9, P635, DOI 10.1016/j.cgh.2011.03.005
   Avizienyte E, 1999, AM J PATHOL, V154, P677, DOI 10.1016/S0002-9440(10)65314-X
   Bardeesy N, 2002, NAT REV CANCER, V2, P897, DOI 10.1038/nrc949
   Bischoff DS, 2015, WORLD J STEM CELLS, V7, P1262, DOI 10.4252/wjsc.v7.i11.1262
   Chou CC, 2014, CANCER RES, V74, P4783, DOI 10.1158/0008-5472.CAN-14-0135
   Collet L, 2020, GUT, V69, P704, DOI 10.1136/gutjnl-2018-318059
   Esteve-Puig R, 2014, PLOS GENET, V10, DOI 10.1371/journal.pgen.1004721
   Facchinetti F, 2017, LUNG CANCER, V112, P62, DOI 10.1016/j.lungcan.2017.08.002
   Farrell JJ, 2013, GASTROENTEROLOGY, V144, P1303, DOI 10.1053/j.gastro.2013.01.073
   Garrido-Laguna I, 2015, NAT REV CLIN ONCOL, V12, P319, DOI 10.1038/nrclinonc.2015.53
   Gill RK, 2011, ONCOGENE, V30, P3784, DOI 10.1038/onc.2011.98
   Granot Z, 2009, CELL METAB, V10, P296, DOI 10.1016/j.cmet.2009.08.010
   Hearle N, 2006, CLIN CANCER RES, V12, P3209, DOI 10.1158/1078-0432.CCR-06-0083
   Hemminki A, 1998, NATURE, V391, P184
   Herrmann JL, 2011, CANCER LETT, V306, P1, DOI 10.1016/j.canlet.2011.01.014
   Hezel AF, 2006, GENE DEV, V20, P1218, DOI 10.1101/gad.1415606
   Hezel AF, 2008, MOL CELL BIOL, V28, P2414, DOI 10.1128/MCB.01621-07
   HORII A, 1992, CANCER RES, V52, P6696
   Hsieh MJ, 2020, INT J MOL SCI, V21, DOI 10.3390/ijms21124473
   Jenne DE, 1998, NAT GENET, V18, P38, DOI 10.1038/ng0198-38
   Ji HB, 2007, NATURE, V448, P807, DOI 10.1038/nature06030
   Jian SF, 2014, MOL CANCER RES, V12, P622, DOI 10.1158/1541-7786.MCR-13-0487
   Karuman P, 2001, MOL CELL, V7, P1307, DOI 10.1016/S1097-2765(01)00258-1
   Kidani T, 2014, CANCER CELL INT, V14, DOI 10.1186/1475-2867-14-31
   Kim CJ, 2004, EUR J CANCER, V40, P136, DOI 10.1016/S0959-8049(03)00659-2
   Kim SE, 2015, BIOCHEM BIOPH RES CO, V463, P205, DOI 10.1016/j.bbrc.2015.05.022
   Kuo TL, 2016, ONCOGENE, V35, P2223, DOI 10.1038/onc.2015.284
   Liu WJ, 2012, CANCER CELL, V21, P751, DOI 10.1016/j.ccr.2012.03.048
   Liu Y, 2013, CANCER DISCOV, V3, P870, DOI 10.1158/2159-8290.CD-13-0015
   Maitra A, 2005, ADV ANAT PATHOL, V12, P81, DOI 10.1097/01.pap.0000155055.14238.25
   Maitra A, 2008, ANNU REV PATHOL-MECH, V3, P157, DOI 10.1146/annurev.pathmechdis.3.121806.154305
   Mehenni H, 2006, GUT, V55, P984, DOI 10.1136/gut.2005.082990
   Mestdagt M, 2006, INT J CANCER, V118, P35, DOI 10.1002/ijc.21291
   Miyaki M, 2000, CANCER RES, V60, P6311
   Mohammad GH, 2016, PLOS ONE, V11, DOI 10.1371/journal.pone.0151635
   Morton JP, 2010, GASTROENTEROLOGY, V139, P586, DOI 10.1053/j.gastro.2010.04.055
   Nakau M, 2002, CANCER RES, V62, P4549
   Resta N, 1998, CANCER RES, V58, P4799
   Rhodes LV, 2015, ONCOGENESIS, V4, DOI 10.1038/oncsis.2015.27
   Sahin F, 2003, MODERN PATHOL, V16, P686, DOI 10.1097/01.MP.0000075645.97329.86
   Sanchez-Cespedes M, 2007, ONCOGENE, V26, P7825, DOI 10.1038/sj.onc.1210594
   Sanchez-Cespedes M, 2002, CANCER RES, V62, P3659
   Sano M, 2014, GASTROENTEROLOGY, V146, P257, DOI 10.1053/j.gastro.2013.09.044
   Sato N, 2001, AM J PATHOL, V159, P2017, DOI 10.1016/S0002-9440(10)63053-2
   Shackelford DB, 2009, NAT REV CANCER, V9, P563, DOI 10.1038/nrc2676
   Shaw Reuben J, 2008, Biochem J, V416, pe1, DOI 10.1042/BJ20082023
   Shorning BY, 2011, PLOS ONE, V6, DOI 10.1371/journal.pone.0016209
   Siegel RL, 2018, CA-CANCER J CLIN, V68, P7, DOI 10.3322/caac.21442
   Su GH, 1999, AM J PATHOL, V154, P1835, DOI 10.1016/S0002-9440(10)65440-5
   Su HT, 2013, MOL CANCER RES, V11, P768, DOI 10.1158/1541-7786.MCR-12-0511
   Takiguchi G, 2016, CANCER SCI, V107, P290, DOI 10.1111/cas.12871
   Tiainen M, 1999, P NATL ACAD SCI USA, V96, P9248, DOI 10.1073/pnas.96.16.9248
   Vincent A, 2011, LANCET, V378, P607, DOI 10.1016/S0140-6736(10)62307-0
   Wang EY, 2011, P NATL ACAD SCI USA, V108, P18384, DOI 10.1073/pnas.1116386108
   Wang ZW, 2011, NAT REV GASTRO HEPAT, V8, P27, DOI 10.1038/nrgastro.2010.188
   Weng CC, 2017, ONCOGENE, V36, P5532, DOI 10.1038/onc.2017.155
   Weng CC, 2019, MOL CANCER, V18, DOI 10.1186/s12943-019-1023-1
   Weng CC, 2019, ONCOGENE, V38, P2005, DOI 10.1038/s41388-018-0575-7
   Wingo SN, 2009, PLOS ONE, V4, DOI 10.1371/journal.pone.0005137
   Yang JY, 2015, SCI REP-UK, V5, DOI 10.1038/srep10575
   Zeqiraj E, 2009, SCIENCE, V326, P1707, DOI 10.1126/science.1178377
NR 62
TC 0
Z9 0
U1 0
U2 0
PU MDPI
PI BASEL
PA ST ALBAN-ANLAGE 66, CH-4052 BASEL, SWITZERLAND
EI 1422-0067
J9 INT J MOL SCI
JI Int. J. Mol. Sci.
PD MAY
PY 2021
VL 22
IS 9
AR 4649
DI 10.3390/ijms22094649
PG 18
WC Biochemistry & Molecular Biology; Chemistry, Multidisciplinary
SC Biochemistry & Molecular Biology; Chemistry
GA SC1CR
UT WOS:000650419100001
PM 33924999
OA DOAJ Gold, Green Published
DA 2021-06-14
ER

PT J
AU Milione, M
   Maisonneuve, P
   Grillo, F
   Mangogna, A
   Centonze, G
   Prinzi, N
   Pusceddu, S
   Garzone, G
   Cattaneo, L
   Busico, A
   Bossi, P
   Spaggiari, P
   Pellegrinelli, A
   Del Gobbo, A
   Ferrero, S
   Kankava, K
   Pruneri, G
   Rolli, L
   Roca, E
   Bercich, L
   Tironi, A
   Benvenuti, MR
   Gallazzi, MS
   Romano, R
   Berruti, A
   Pastorino, U
   Capella, C
AF Milione, Massimo
   Maisonneuve, Patrick
   Grillo, Federica
   Mangogna, Alessandro
   Centonze, Giovanni
   Prinzi, Natalie
   Pusceddu, Sara
   Garzone, Giovanna
   Cattaneo, Laura
   Busico, Adele
   Bossi, Paola
   Spaggiari, Paola
   Pellegrinelli, Alessio
   Del Gobbo, Alessandro
   Ferrero, Stefano
   Kankava, Ketevani
   Pruneri, Giancarlo
   Rolli, Luigi
   Roca, Elisa
   Bercich, Luisa
   Tironi, Andrea
   Benvenuti, Mauro Roberto
   Gallazzi, Maria Sole
   Romano, Rosalia
   Berruti, Alfredo
   Pastorino, Ugo
   Capella, Carlo
TI Ki-67 Index of 55% Distinguishes Two Groups of Bronchopulmonary Pure and
   Composite Large Cell Neuroendocrine Carcinomas with Distinct Prognosis
SO NEUROENDOCRINOLOGY
LA English
DT Article
DE Large cell neuroendocrine carcinoma; Ki-67 index; Combined large cell
   neuroendocrine carcinoma; Napsin A
ID LUNG-CARCINOMA; TUMORS; NEOPLASMS; CHEMOTHERAPY; SURVIVAL;
   CLASSIFICATION; FEATURES; SUBTYPES; THERAPY
AB Background: Little information is available concerning prognostic factors for bronchopulmonary large cell neuroendocrine carcinomas (BP-LCNECs) and even less is known about combined LCNECs (Co-LCNECs). We investigated whether an integrated morphological, immunohistochemical, and molecular approach could be used for their prognostic evaluation. Methods: Morphological (including combined features), proliferative (mitotic count/Ki-67 index), immunohistochemical (napsin A, p40, TTF-1, CD44, OTP, SSTR2A, SSTR5, mASH1, p53, RB1, and MDM2), and genomic (TP53, RB1, ATM, JAK2, KRAS, and STK11) findings were analyzed in BP-LCNECs from 5 Italian centers, and correlated with overall survival (OS). The Ki-67 index was expressed as the percentage of positive cells in hot spots as indicated in the WHO 2019 Digestive System Tumors and, for Co-LCNECs, the Ki-67 index was evaluated only in the LCNEC component. Results: A total of 111 LCNECs were distinguished into 70 pure LCNECs, 35 Co-LCNECs (27 with adenocarcinoma [ADC] and 8 with squamous cell carcinoma [SqCC]), and 6 LCNECs with only napsin A immunoreactivity. The Ki-67 index cutoff at 55% evaluated in the neuroendocrine component was the most powerful predictor of OS (log-rank p = 0.0001) in all LCNECs; 34 cases had a Ki-67 index <55% (LCNEC-A) and 77 had a Ki-67 index >= 55% (LCNEC-B). Statistically significant differences in OS (log-rank p = 0.0001) were also observed between pure and Co-LCNECs. A significant difference in OS was found between pure LCNECs-A and Co-LCNECs-A (p < 0.05) but not between pure LCNECs-B and Co-LCNECs-B. Co-LCNEC-ADC and LCNEC napsin A+ cases had longer OS than pure LCNEC and Co-LCNEC-SqCC cases (log-rank p = 0.0001). On multivariable analysis, tumor location, pure versus combined features, and napsin A, but no single gene mutation, were significantly associated with OS after adjustment for Ki-67 index and study center (p < 0.05). Conclusions: The Ki-67 proliferation index and the morphological characterization of combined features in LCNECs seem to be important tools for predicting clinical outcome in BP-LCNECs.
C1 [Milione, Massimo; Centonze, Giovanni; Garzone, Giovanna; Cattaneo, Laura] Ist Nazl Tumori, Fdn IRCCS, Dept Pathol & Lab Med, Div Pathol 1, Milan, Italy.
   [Maisonneuve, Patrick] European Inst Oncol IRCCS, IEO, Div Epidemiol & Biostat, Milan, Italy.
   [Grillo, Federica] Univ Genoa, Dept Surg Sci & Integrated Diagnost, Unit Pathol, Genoa, Italy.
   [Grillo, Federica] Osped Policlin San Martino, Genoa, Italy.
   [Mangogna, Alessandro] Univ Trieste, Osped Cattinara, Clin Dept Med Surg & Hlth Sci, Unit Pathol, Trieste, Italy.
   [Centonze, Giovanni] Ist Nazl Tumori, Dept Res, Tumor Genom Unit, Fdn IRCCS, Milan, Italy.
   [Prinzi, Natalie; Pusceddu, Sara] Ist Nazl Tumori, Fdn IRCCS, Dept Med Oncol, Milan, Italy.
   [Busico, Adele; Pruneri, Giancarlo] Ist Nazl Tumori, Fdn IRCCS, Dept Pathol & Lab Med, Pathol Div 2, Milan, Italy.
   [Bossi, Paola; Spaggiari, Paola] Humanitas Milan ENETS Ctr Excellence, Humanitas Clin & Res Ctr, Dept Pathol, Milan, Italy.
   [Pellegrinelli, Alessio] Mellino Mellini Hosp, Dept Pathol, ASST Franciacorta, Brescia, Italy.
   [Del Gobbo, Alessandro; Ferrero, Stefano] Fdn IRCCS Ca Granda Osped Maggiore Policlin, Div Pathol, Milan, Italy.
   [Ferrero, Stefano] Univ Milan, Dept Biomed Surg & Dent Sci, Milan, Italy.
   [Kankava, Ketevani] Tbilisi State Med Univ, Teaching Sci & Diagnost Pathol Lab, Tbilisi, Georgia.
   [Pruneri, Giancarlo] Univ Milan, Sch Med, Milan, Italy.
   [Rolli, Luigi; Pastorino, Ugo] Ist Nazl Tumori, Fdn IRCCS, Thorac Surg Unit, Milan, Italy.
   [Roca, Elisa; Berruti, Alfredo] Univ Brescia, Dept Med & Surg Specialties Radiol Sci & Publ Hlt, ASST Spedali Civili Brescia, Med Oncol Unit, Brescia, Italy.
   [Bercich, Luisa; Tironi, Andrea] ASST Spedali Civili Brescia, Dept Pathol, Brescia, Italy.
   [Benvenuti, Mauro Roberto; Gallazzi, Maria Sole; Romano, Rosalia] Univ Brescia, ASST Spedali Civili Brescia, Dept Med & Surg Specialties Radiol Sci & Publ Hlt, Thorac Surg Unit,Med Oncol, Brescia, Italy.
   [Capella, Carlo] Univ Insubria, Unit Pathol, Dept Med & Surg, Varese, Italy.
   [Capella, Carlo] Univ Insubria, Res Ctr Study Hereditary & Familial Tumors, Varese, Italy.
RP Milione, M (corresponding author), Ist Nazl Tumori, Fdn IRCCS, Div Pathol 1, IT-20133 Milan, Italy.
EM massimo.milione@istitutotumori.mi.it
RI Maisonneuve, Patrick/U-9789-2018; Mangogna, Alessandro/B-7278-2013
OI Maisonneuve, Patrick/0000-0002-5309-4704; Mangogna,
   Alessandro/0000-0001-7910-1274
FU Italian Ministry of HealthMinistry of Health, Italy
FX This work was partially supported by the Italian Ministry of Health with
   Ricerca Corrente and 5 x 1000 fund (P.M.).
CR Amin MB, 2017, CA-CANCER J CLIN, V67, P93, DOI 10.3322/caac.21388
   Asamura H, 2006, J CLIN ONCOL, V24, P70, DOI 10.1200/JCO.2005.04.1202
   Busico A, 2020, NEUROENDOCRINOLOGY, V110, P616, DOI 10.1159/000503722
   Derks JL, 2018, CLIN CANCER RES, V24, P33, DOI 10.1158/1078-0432.CCR-17-1921
   Fabbri A, 2017, VIRCHOWS ARCH, V470, P153, DOI 10.1007/s00428-016-2062-2
   Fasano M, 2015, J THORAC ONCOL, V10, P1133, DOI 10.1097/JTO.0000000000000589
   Fernandez FG, 2006, SEMIN THORAC CARDIOV, V18, P206, DOI 10.1053/j.semtcvs.2006.08.007
   Fushimi H, 1996, CANCER, V77, P278, DOI 10.1002/(SICI)1097-0142(19960115)77:2<278::AID-CNCR9>3.0.CO;2-I
   Gatto F, 2019, INT J MOL SCI, V20, DOI 10.3390/ijms20163940
   George J, 2018, NAT COMMUN, V9, DOI 10.1038/s41467-018-03099-x
   Hage R, 1998, THORAX, V53, P450, DOI 10.1136/thx.53.6.450
   Hijioka S, 2015, J GASTROENTEROL, V50, P564, DOI 10.1007/s00535-014-0987-2
   Kadota K, 2017, AM J SURG PATHOL, V41, P1077, DOI 10.1097/PAS.0000000000000872
   Kashima J, 2019, CANCERS, V11, DOI 10.3390/cancers11050599
   Kinoshita T, 2013, CLIN LUNG CANCER, V14, P535, DOI 10.1016/j.cllc.2013.04.003
   Kinslow CJ, 2020, CLIN LUNG CANCER, V21, pE99, DOI 10.1016/j.cllc.2019.07.011
   Klimstra D., 2019, CLASSIFICATION NEURO
   Le Treut J, 2013, ANN ONCOL, V24, P1548, DOI 10.1093/annonc/mdt009
   Li L, 2014, PLOS ONE, V9, DOI 10.1371/journal.pone.0100837
   Lo Russo G, 2016, TUMOR BIOL, V37, P12991, DOI 10.1007/s13277-016-5258-9
   Lo Russo G, 2016, TUMOR BIOL, V37, P7047, DOI 10.1007/s13277-016-5003-4
   Marchevsky AM, 2018, MODERN PATHOL, V31, P1523, DOI 10.1038/s41379-018-0076-9
   Masters GA, 2015, J CLIN ONCOL, V33, P3488, DOI 10.1200/JCO.2015.62.1342
   Milione M, 2018, ENDOCR-RELAT CANCER, V25, P583, DOI 10.1530/ERC-17-0557
   Milione M, 2017, NEUROENDOCRINOLOGY, V104, P85, DOI 10.1159/000445165
   Nicholson SA, 2002, AM J SURG PATHOL, V26, P1184, DOI 10.1097/00000478-200209000-00009
   Oka N, 2020, NEUROENDOCRINOLOGY, V110, P393, DOI 10.1159/000502776
   Pelosi G, 2017, HISTOL HISTOPATHOL, V32, P223, DOI 10.14670/HH-11-822
   Pusceddu S, 2016, CRIT REV ONCOL HEMAT, V100, P167, DOI 10.1016/j.critrevonc.2016.02.009
   Raman V, 2019, ANN THORAC SURG, V108, P377, DOI 10.1016/j.athoracsur.2019.03.053
   Rekhtman N, 2018, MODERN PATHOL, V31, P111, DOI 10.1038/modpathol.2017.110
   Rekhtman N, 2016, CLIN CANCER RES, V22, P3618, DOI 10.1158/1078-0432.CCR-15-2946
   Righi L, 2017, J THORAC DIS, V9, pS1442, DOI 10.21037/jtd.2017.01.59
   Rindi G, 2014, ENDOCR-RELAT CANCER, V21, P1, DOI 10.1530/ERC-13-0246
   Rossi G, 2018, HISTOPATHOLOGY, V72, P142, DOI 10.1111/his.13394
   Sarkaria IS, 2011, ANN THORAC SURG, V92, P1180, DOI 10.1016/j.athoracsur.2011.05.027
   Simbolo M, 2019, J THORAC ONCOL, V14, P1651, DOI 10.1016/j.jtho.2019.05.003
   Sorbye H, 2013, ANN ONCOL, V24, P152, DOI 10.1093/annonc/mds276
   Sorbye H, 2018, ENDOCRIN METAB CLIN, V47, P683, DOI 10.1016/j.ecl.2018.05.001
   Swarts DRA, 2017, HISTOPATHOLOGY, V70, P412, DOI 10.1111/his.13096
   Swarts DRA, 2014, AM J SURG PATHOL, V38, P1429, DOI 10.1097/PAS.0000000000000300
   Travis W., 1999, HYSTOLOGICAL TYPING, DOI [10.1007/978-3-642-60049-4, DOI 10.1007/978-3-642-60049-4]
   Travis WD, 2004, PATHOLOGY GENETICS T
   Travis WD, 2015, WHO CLASSIFICATION T
   Volante M, 2007, MODERN PATHOL, V20, P1172, DOI 10.1038/modpathol.3800954
   Weber MM, 2018, ONCOL RES TREAT, V41, P306, DOI 10.1159/000488996
   Whalen KA, 2019, MOL CANCER THER, V18, P1926, DOI 10.1158/1535-7163.MCT-19-0022
   Yamada K, 2014, PATHOL INT, V64, P28, DOI 10.1111/pin.12127
   Yatabe Y, 2019, J THORAC ONCOL, V14, P377, DOI 10.1016/j.jtho.2018.12.005
   Zhang JT, 2020, LUNG CANCER, V139, P118, DOI 10.1016/j.lungcan.2019.11.004
   Zhou F, 2018, LUNG CANCER, V116, P30, DOI 10.1016/j.lungcan.2017.12.009
   Zhuo ML, 2020, CLIN CANCER RES, V26, P892, DOI 10.1158/1078-0432.CCR-19-0556
NR 52
TC 3
Z9 3
U1 1
U2 1
PU KARGER
PI BASEL
PA ALLSCHWILERSTRASSE 10, CH-4009 BASEL, SWITZERLAND
SN 0028-3835
EI 1423-0194
J9 NEUROENDOCRINOLOGY
JI Neuroendocrinology
PD MAY
PY 2021
VL 111
IS 5
BP 475
EP 489
DI 10.1159/000508376
PG 15
WC Endocrinology & Metabolism; Neurosciences
SC Endocrinology & Metabolism; Neurosciences & Neurology
GA RY0TZ
UT WOS:000647629500006
PM 32365350
DA 2021-06-14
ER

PT J
AU Krishnamurthy, N
   Goodman, AM
   Barkauskas, DA
   Kurzrock, R
AF Krishnamurthy, Nithya
   Goodman, Aaron M.
   Barkauskas, Donald A.
   Kurzrock, Razelle
TI STK11 alterations in the pan-cancer setting: prognostic and therapeutic
   implications
SO EUROPEAN JOURNAL OF CANCER
LA English
DT Article
DE STK11; Immunotherapy; Non-small cell lung cancer; KRAS; Cancer
ID MUTANT LUNG ADENOCARCINOMA; GENOMIC ALTERATIONS; GENE; KRAS; LKB1;
   MUTATIONS; IMPACT; EXPRESSION; BIOMARKER; BIOLOGY
AB Background: STK11 is an important tumour suppressor gene reported to confer immunotherapy resistance in non-small-cell lung cancers (NSCLC) especially in the presence of KRAS co-alterations
   Methods: This study analysed 4446 patients for whom next-generation sequencing of tissue and/or circulating tumour DNA (ctDNA) had been performed.
   Results: Overall, 60 of 4446 tumours (1.35%) harboured STK11 alterations. STK11 alterations were associated with shorter median time to progression and overall survival (OS) across cancers from diagnosis: 6.4 months (5.1-7.9) versus 12 months (11.7-12.3; p = 0.001); and 20.5 (17.4-23.5) versus 29.1 (26.9-31.3; p = 0.03), respectively (pan-cancer). Pan-cancers, the me-dian progression-free survival (PFS; 95% CI) for first-line therapy (regardless of treatment type) for those with co-altered STK11 and KRAS (N = 27; versus STK11-altered and KRAS wild type [N = 33]), was significantly shorter (3 [1.3-4.7] versus 10 [4.9-15.7] months, p < 0.0005, p multivariate, 0.06); the median OS also was also shorter (p multivariate = 0.02). In pan-cancer patients treated with checkpoint blockade, STK11 and KRAS co-altered versus STK11-altered/KRAS wild type had a shorter median PFS and trend toward shorter OS (p = 0.04 and p = 0.06, respectively). In contrast, in examining STK11- altered versus wild-type pan-cancer patients treated with checkpoint blockade immuno-therapy, the two groups showed no difference in outcome (PFS [p = 0.4]; OS [p = 0.7]); STK11-altered versus wild-type lung cancer patients also did not fare worse on & nbsp; immunotherapy.
   Conclusions: Across cancers, STK11 alterations correlated with a poor prognosis regardless of therapy. However, STK11 alterations alone did not associate with inferior immunotherapy outcome in the pan-cancer setting or in NSCLC. Pan-cancer patients with co-altered STK11/KRAS did worse, regardless of treatment type. (C) 2021 Elsevier Ltd. All rights reserved.
C1 [Krishnamurthy, Nithya; Goodman, Aaron M.; Kurzrock, Razelle] Univ Calif San Diego, Moores Canc Ctr, Ctr Personalized Canc Therapy, La Jolla, CA 92093 USA.
   [Krishnamurthy, Nithya] Yale Univ, New Haven, CT 06520 USA.
   [Goodman, Aaron M.] Univ Calif San Diego, Moores Canc Ctr, Dept Med, Div Blood & Marrow Transplantat, La Jolla, CA 92093 USA.
   [Barkauskas, Donald A.] Univ Southern Calif, Keck Sch Med, Dept Prevent Med, Biostat Div, Los Angeles, CA 90007 USA.
RP Krishnamurthy, N (corresponding author), Univ Calif San Diego, Moores Canc Ctr, 3855 Hlth Sci Dr,MC 0658, La Jolla, CA 92093 USA.
EM Nithya.krishnamurthy@yale.edu
FU National Cancer InstituteUnited States Department of Health & Human
   ServicesNational Institutes of Health (NIH) - USANIH National Cancer
   Institute (NCI) [P30 CA023100]; Joan and Irwin Jacobs Fund philanthropic
   fund
FX Funded in part by National Cancer Institute grant P30 CA023100 and the
   Joan and Irwin Jacobs Fund philanthropic fund.
CR Adashek JJ, 2020, ONCOLOGIST, V25, P94, DOI 10.1634/theoncologist.2019-0636
   Bange E, 2019, JCO PRECIS ONCOL, V3, DOI 10.1200/PO.18.00326
   Calles A, 2015, CLIN CANCER RES, V21, P2851, DOI 10.1158/1078-0432.CCR-14-3112
   Facchinetti F, 2017, LUNG CANCER, V112, P62, DOI 10.1016/j.lungcan.2017.08.002
   Frampton GM, 2013, NAT BIOTECHNOL, V31, P1023, DOI 10.1038/nbt.2696
   Goodman AM, 2019, CANCER IMMUNOL RES, V7, P1570, DOI 10.1158/2326-6066.CIR-19-0149
   Goodman AM, 2019, CANCER IMMUNOL RES, V7, P866, DOI 10.1158/2326-6066.CIR-18-0716
   Goodman AM, 2018, JAMA ONCOL, V4, P1237, DOI 10.1001/jamaoncol.2018.1701
   Goodman AM, 2017, MOL CANCER THER, V16, P2598, DOI 10.1158/1535-7163.MCT-17-0386
   Gowans GJ, 2013, CELL METAB, V18, P556, DOI 10.1016/j.cmet.2013.08.019
   Hellmann MD, 2018, CANCER CELL, V33, P843, DOI 10.1016/j.ccell.2018.03.018
   Hemminki A, 1998, NATURE, V391, P184
   Hirose S, 2020, GYNECOL ONCOL, V156, P203, DOI 10.1016/j.ygyno.2019.10.022
   Koyama S, 2016, CANCER RES, V76, P999, DOI 10.1158/0008-5472.CAN-15-1439
   La Fleur L, 2019, LUNG CANCER, V130, P50, DOI 10.1016/j.lungcan.2019.01.003
   Lanman RB, 2015, PLOS ONE, V10, DOI 10.1371/journal.pone.0140712
   Liu WJ, 2012, CANCER CELL, V21, P751, DOI 10.1016/j.ccr.2012.03.048
   Mahoney CL, 2009, BRIT J CANCER, V100, P370, DOI 10.1038/sj.bjc.6604886
   Marcus AI, 2010, J THORAC ONCOL, V5, P1883, DOI 10.1097/JTO.0b013e3181fbc28a
   Munoz Javier, 2013, Am Soc Clin Oncol Educ Book, P127, DOI 10.1200/EdBook_AM.2013.33.127
   Papillon-Cavanagh S, 2020, ESMO OPEN, V5, DOI 10.1136/esmoopen-2020-000706
   Parachoniak CA, 2017, CSH MOL CASE STUD, V3, DOI 10.1101/mcs.a000778
   Patel SP, 2015, MOL CANCER THER, V14, P847, DOI 10.1158/1535-7163.MCT-14-0983
   Sanchez-Cespedes M, 2007, ONCOGENE, V26, P7825, DOI 10.1038/sj.onc.1210594
   Schabath MB, 2016, ONCOGENE, V35, P3209, DOI 10.1038/onc.2015.375
   Shackelford DB, 2009, P NATL ACAD SCI USA, V106, P11137, DOI 10.1073/pnas.0900465106
   Shen Z, 2002, CLIN CANCER RES, V8, P2085
   Skoulidis F, 2018, J THORAC ONCOL, V13, pS424, DOI 10.1016/j.jtho.2018.08.481
   Skoulidis F, 2017, J THORAC ONCOL, V12, pS361
   Skoulidis F, 2017, J CLIN ONCOL, V35, DOI 10.1200/JCO.2017.35.15_suppl.9016
   Skoulidis F, 2015, CANCER DISCOV, V5, P860, DOI 10.1158/2159-8290.CD-14-1236
   Su GH, 1999, AM J PATHOL, V154, P1835, DOI 10.1016/S0002-9440(10)65440-5
   Turpin A, 2014, B CANCER, V101, P813, DOI 10.1684/bdc.2014.1942
   Wingo SN, 2009, PLOS ONE, V4, DOI 10.1371/journal.pone.0005137
NR 34
TC 0
Z9 0
U1 3
U2 3
PU ELSEVIER SCI LTD
PI OXFORD
PA THE BOULEVARD, LANGFORD LANE, KIDLINGTON, OXFORD OX5 1GB, OXON, ENGLAND
SN 0959-8049
EI 1879-0852
J9 EUR J CANCER
JI Eur. J. Cancer
PD MAY
PY 2021
VL 148
BP 215
EP 229
DI 10.1016/j.ejca.2021.01.050
PG 15
WC Oncology
SC Oncology
GA RU3WO
UT WOS:000645079600025
PM 33744718
DA 2021-06-14
ER

PT J
AU Lynch, KN
   Liu, JF
   Kesten, N
   Chow, KH
   Shetty, A
   He, RY
   Afreen, MF
   Yuan, LP
   Matulonis, UA
   Growdon, WB
   Muto, MG
   Horowitz, NS
   Feltmate, CM
   Worley, MJ
   Berkowitz, RS
   Crum, CP
   Rueda, BR
   Hill, SJ
AF Lynch, Katherine N.
   Liu, Joyce F.
   Kesten, Nikolas
   Chow, Kin-Hoe
   Shetty, Aniket
   He, Ruiyang
   Afreen, Mosammat Faria
   Yuan, Liping
   Matulonis, Ursula A.
   Growdon, Whitfield B.
   Muto, Michael G.
   Horowitz, Neil S.
   Feltmate, Colleen M.
   Worley, Michael J., Jr.
   Berkowitz, Ross S.
   Crum, Christopher P.
   Rueda, Bo R.
   Hill, Sarah J.
TI Enhanced Efficacy of Aurora Kinase Inhibitors in G2/M Checkpoint
   Deficient TP53 Mutant Uterine Carcinomas Is Linked to the Summation of
   LKB1-AKT-p53 Interactions
SO CANCERS
LA English
DT Article
DE Aurora kinase; LKB1; uterine cancer; p53; G2; M cell cycle checkpoint
ID ENDOMETRIAL CANCER; THERAPY; GROWTH; GENE; P53
AB Simple Summary
   Cancers arising from the lining of the uterus, endometrial cancers, are the most common gynecologic malignancy in the United States. Once endometrial cancer escapes the uterus and grows in distant locations, there are limited therapeutic options. The most aggressive and lethal endometrial cancers carry alterations in the protein p53, which is a critical guardian of many cellular functions. The role of these p53 alterations in endometrial cancer is not well understood. The goal of this work was to use p53 altered models of endometrial cancer to understand which, if any, therapeutically targetable vulnerabilities these p53 alterations may confer in endometrial cancer. Here we show that many of these p53 altered cells have problems with cell division which can be targeted with novel single and combination therapies. These discoveries may lead to relevant new therapies for difficult to treat advanced stage endometrial cancers.
   Uterine carcinoma (UC) is the most common gynecologic malignancy in the United States. TP53 mutant UCs cause a disproportionate number of deaths due to limited therapies for these tumors and the lack of mechanistic understanding of their fundamental vulnerabilities. Here we sought to understand the functional and therapeutic relevance of TP53 mutations in UC. We functionally profiled targetable TP53 dependent DNA damage repair and cell cycle control pathways in a panel of TP53 mutant UC cell lines and patient-derived organoids. There were no consistent defects in DNA damage repair pathways. Rather, most models demonstrated dependence on defective G2/M cell cycle checkpoints and subsequent upregulation of Aurora kinase-LKB1-p53-AKT signaling in the setting of baseline mitotic defects. This combination makes them sensitive to Aurora kinase inhibition. Resistant lines demonstrated an intact G2/M checkpoint, and combining Aurora kinase and WEE1 inhibitors, which then push these cells through mitosis with Aurora kinase inhibitor-induced spindle defects, led to apoptosis in these cases. Overall, this work presents Aurora kinase inhibitors alone or in combination with WEE1 inhibitors as relevant mechanism driven therapies for TP53 mutant UCs. Context specific functional assessment of the G2/M checkpoint may serve as a biomarker in identifying Aurora kinase inhibitor sensitive tumors.
C1 [Lynch, Katherine N.; Liu, Joyce F.; Kesten, Nikolas; Afreen, Mosammat Faria; Matulonis, Ursula A.; Hill, Sarah J.] Dana Farber Canc Inst, Dept Med Oncol, Boston, MA 02215 USA.
   [Lynch, Katherine N.; Afreen, Mosammat Faria; Hill, Sarah J.] Dana Farber Canc Inst, Div Mol & Cellular Oncol, Boston, MA 02215 USA.
   [Liu, Joyce F.; Matulonis, Ursula A.] Brigham & Womens Hosp, Dept Med, Boston, MA 02115 USA.
   [Kesten, Nikolas] Dana Farber Canc Inst, Ctr Funct Canc Epigenet, Boston, MA 02215 USA.
   [Chow, Kin-Hoe; Shetty, Aniket] Dana Farber Canc Inst, Ctr Patient Derived Models, Boston, MA 02215 USA.
   [He, Ruiyang] Univ Cambridge, Dept Biochem, Cambridge CB2, England.
   [Yuan, Liping; Crum, Christopher P.; Hill, Sarah J.] Brigham & Womens Hosp, Dept Pathol, Boston, MA 02115 USA.
   [Growdon, Whitfield B.; Rueda, Bo R.] Massachusetts Gen Hosp, Div Gynecol Oncol, Dept Obstet & Gynecol, Boston, MA 02114 USA.
   [Growdon, Whitfield B.; Rueda, Bo R.] Massachusetts Gen Hosp, Dept Obstet & Gynecol, Vincent Ctr Reprod Biol, Boston, MA 02114 USA.
   [Growdon, Whitfield B.; Muto, Michael G.; Horowitz, Neil S.; Feltmate, Colleen M.; Worley, Michael J., Jr.; Berkowitz, Ross S.; Rueda, Bo R.] Harvard Med Sch, Obstet Gynecol & Reprod Biol, Boston, MA 02115 USA.
   [Muto, Michael G.; Horowitz, Neil S.; Feltmate, Colleen M.; Worley, Michael J., Jr.; Berkowitz, Ross S.] Brigham & Womens Hosp, Div Gynecol Oncol, Dept Obstet & Gynecol, Boston, MA 02115 USA.
   [Crum, Christopher P.; Hill, Sarah J.] Harvard Med Sch, Dept Pathol, Boston, MA 02115 USA.
RP Hill, SJ (corresponding author), Dana Farber Canc Inst, Smith 834,450 Brookline Ave, Boston, MA 02215 USA.
EM katherinen_lynch@dfci.harvard.edu; Joyce_liu@dfci.harvard.edu;
   nikolas_kesten@dfci.harvard.edu; Kin-Hoe_Chow@dfci.harvard.edu;
   Aniket_Shetty@dfci.harvard.edu; ruiyang_he@dfci.harvard.edu;
   m.fariafreen@gmail.com; Lyuan1@bwh.harvard.edu;
   Ursula_Matulonis@dfci.harvard.edu; wgrowdon@mgh.harvard.edu;
   mmuto@bwh.harvard.edu; nhorowitz@mgh.harvard.edu;
   cfeltmate@bwh.harvard.edu; mjworley@partners.org;
   ross_berkowitz@dfci.harvard.edu; ccrum@bwh.harvard.edu;
   brueda@mgh.harvard.edu; sarah_hill@dfci.harvard.edu
FU NCIUnited States Department of Health & Human ServicesNational
   Institutes of Health (NIH) - USANIH National Cancer Institute (NCI)
   [1P50CA240243-01A1]; Breast Cancer Research Foundation; 2019 Dana-Farber
   Cancer Institute Susan F. Smith Center for Women's Cancers Breast and
   Gynecologic Cancer Innovation Award; NIHUnited States Department of
   Health & Human ServicesNational Institutes of Health (NIH) - USA [DP5
   OD029637]; National Cancer InstituteUnited States Department of Health &
   Human ServicesNational Institutes of Health (NIH) - USANIH National
   Cancer Institute (NCI) [P50CA098258]; Advanced Medical Research
   Foundation; Vincent Memorial Hospital Foundation
FX U.A.M. was supported by NCI 1P50CA240243-01A1 and the Breast Cancer
   Research Foundation. S.J.H. was supported by a 2019 Dana-Farber Cancer
   Institute Susan F. Smith Center for Women's Cancers Breast and
   Gynecologic Cancer Innovation Award and NIH DP5 OD029637. S.J.H. was
   also supported by a Developmental Research Project on Grant Number
   P50CA098258 from the National Cancer Institute. The content of this work
   is solely the responsibility of the authors and does not necessarily
   represent the official views of the National Cancer Institute or the
   National Institutes of Health. B.R.R. was supported, in part, by the
   Advanced Medical Research Foundation and Vincent Memorial Hospital
   Foundation. J.F.L. was supported by a 2019 Dana-Farber Cancer Institute
   Susan F. Smith Center for Women's Cancers Breast and Gynecologic Cancer
   Innovation Award.
CR Arend RC, 2018, GYNECOL ONCOL, V150, P569, DOI 10.1016/j.ygyno.2018.05.015
   Asaka R, 2015, LAB INVEST, V95, P1363, DOI 10.1038/labinvest.2015.119
   Barretina J, 2012, NATURE, V483, P603, DOI 10.1038/nature11003
   Cornwell M, 2018, BMC BIOINFORMATICS, V19, DOI 10.1186/s12859-018-2139-9
   Daver N, 2020, BLOOD CANCER J, V10, DOI 10.1038/s41408-020-00376-1
   Demir O, 2021, CURR OPIN STRUC BIOL, V67, P187, DOI 10.1016/j.sbi.2020.11.005
   Du RJ, 2021, MOL CANCER, V20, DOI 10.1186/s12943-020-01305-3
   El-Deiry WS, 2016, CANCER RES, V76, P5189, DOI 10.1158/0008-5472.CAN-16-2055
   Falchook G, 2019, JAMA ONCOL, V5, DOI 10.1001/jamaoncol.2018.3773
   Fang Y, 2019, CANCER CELL, V35, P851, DOI 10.1016/j.ccell.2019.05.001
   Fuh K, 2020, GYNECOL ONCOL, V159, P877, DOI 10.1016/j.ygyno.2020.08.035
   Fumet JD, 2020, BMC CANCER, V20, DOI 10.1186/s12885-020-07253-x
   Galetta D, 2020, CANCERS, V12, DOI 10.3390/cancers12113371
   Getz G, 2013, NATURE, V497, P67, DOI 10.1038/nature12113
   di Rora AGL, 2020, J HEMATOL ONCOL, V13, DOI 10.1186/s13045-020-00959-2
   Gupta A, 2019, BIOMED PHARMACOTHER, V109, P484, DOI 10.1016/j.biopha.2018.10.155
   Hafner M, 2016, NAT METHODS, V13, P521, DOI [10.1038/NMETH.3853, 10.1038/nmeth.3853]
   Hahn WC, 2002, MOL CELL BIOL, V22, P2111, DOI 10.1128/MCB.22.7.2111-2123.2002
   Hamilton CA, 2021, GYNECOL ONCOL, V160, P827, DOI 10.1016/j.ygyno.2020.12.024
   Hill SJ, 2018, CANCER DISCOV, V8, P1404, DOI 10.1158/2159-8290.CD-18-0474
   Hill SJ, 2014, MOL CELL BIOL, V34, P3828, DOI 10.1128/MCB.01646-13
   Konopleva M, 2020, LEUKEMIA, V34, P2858, DOI 10.1038/s41375-020-0949-z
   Korsse SE, 2013, BBA-REV CANCER, V1835, P194, DOI 10.1016/j.bbcan.2012.12.006
   Kwan SY, 2020, CANCERS, V12, DOI 10.3390/cancers12010118
   Lahalle A, 2021, CANCERS, V13, DOI 10.3390/cancers13010133
   Lee EK, 2021, GYNECOL ONCOL, V160, P322, DOI 10.1016/j.ygyno.2020.10.017
   Lee JW, 2019, CLIN CANCER RES, V25, P3430, DOI 10.1158/1078-0432.CCR-18-0440
   Liu JF, 2021, J CLIN ONCOL, V39, P1531, DOI 10.1200/JCO.20.03167
   Lok W, 2010, ANTI-CANCER DRUG, V21, P339, DOI 10.1097/CAD.0b013e3283350dd1
   Manu KA, 2019, CANCERS, V11, DOI 10.3390/cancers11081112
   Marxer M, 2014, ONCOGENE, V33, P3550, DOI 10.1038/onc.2013.325
   Monti P, 2020, FRONT ONCOL, V10, DOI 10.3389/fonc.2020.593383
   Musacchio L, 2020, J CLIN MED, V9, DOI 10.3390/jcm9061721
   Nieminuszczy J, 2016, METHODS, V108, P92, DOI 10.1016/j.ymeth.2016.04.019
   Pena CG, 2017, ADV EXP MED BIOL, V943, P211, DOI 10.1007/978-3-319-43139-0_7
   Pfister SX, 2015, CANCER CELL, V28, P557, DOI 10.1016/j.ccell.2015.09.015
   Pilie PG, 2019, NAT REV CLIN ONCOL, V16, P81, DOI 10.1038/s41571-018-0114-z
   Ramondetta L, 2000, CLIN CANCER RES, V6, P278
   Romero I, 2020, GYNECOL ONCOL, V159, P721, DOI 10.1016/j.ygyno.2020.09.013
   Roncolato F, 2019, COCHRANE DB SYST REV, DOI 10.1002/14651858.CD012160.pub2
   Saldivar JC, 2017, NAT REV MOL CELL BIO, V18, P622, DOI 10.1038/nrm.2017.67
   Sammons MA, 2020, NUCLEIC ACIDS RES, V48, P8848, DOI 10.1093/nar/gkaa666
   Takeuchi M, 2019, CANCERS, V11, DOI 10.3390/cancers11121913
   Uko NE, 2020, CURR TOP MED CHEM, V20, P883, DOI 10.2174/1568026620666200224101808
   Umene K, 2015, INT J ONCOL, V46, P1498, DOI 10.3892/ijo.2015.2842
   Van Nyen T, 2018, INT J MOL SCI, V19, DOI 10.3390/ijms19082348
   Young LA, 2019, CANCER RES, V79, P3762, DOI 10.1158/0008-5472.CAN-18-2480
   Yu GC, 2012, OMICS, V16, P284, DOI 10.1089/omi.2011.0118
   Zhang L, 2020, CANCERS, V12, DOI 10.3390/cancers12030686
   Zheng X, 2018, ONCOGENE, V37, P502, DOI 10.1038/onc.2017.354
NR 50
TC 0
Z9 0
U1 0
U2 0
PU MDPI
PI BASEL
PA ST ALBAN-ANLAGE 66, CH-4052 BASEL, SWITZERLAND
EI 2072-6694
J9 CANCERS
JI Cancers
PD MAY
PY 2021
VL 13
IS 9
AR 2195
DI 10.3390/cancers13092195
PG 21
WC Oncology
SC Oncology
GA SB3AD
UT WOS:000649870800001
PM 34063609
OA DOAJ Gold, Green Published
DA 2021-06-14
ER

PT J
AU Xu, CX
   Fu, YY
   Liu, S
   Trittipo, J
   Lu, XY
   Qi, R
   Du, H
   Yan, C
   Zhang, C
   Wan, J
   Kaplan, MH
   Yang, K
AF Xu, Chengxian
   Fu, Yongyao
   Liu, Sheng
   Trittipo, Jack
   Lu, Xiaoyu
   Qi, Rong
   Du, Hong
   Yan, Cong
   Zhang, Chi
   Wan, Jun
   Kaplan, Mark H.
   Yang, Kai
TI BATF Regulates T Regulatory Cell Functional Specification and Fitness of
   Triglyceride Metabolism in Restraining Allergic Responses
SO JOURNAL OF IMMUNOLOGY
LA English
DT Article
ID TRANSCRIPTION FACTOR; HOMEOSTATIC CONTROL; NR4A RECEPTORS; PPAR-GAMMA;
   TREG CELLS; EXPRESSION; DIFFERENTIATION; IRF4; LKB1; ACCUMULATION
AB Preserving appropriate function and metabolism in regulatory T (Treg) cells is crucial for controlling immune tolerance and inflammatory responses. Yet how Treg cells coordinate cellular metabolic programs to support their functional specification remains elusive. In this study, we report that BATF couples the T(H)2-suppressive function and triglyceride (TG) metabolism in Treg cells for controlling allergic airway inflammation and IgE responses. Mice with Treg-specific ablation of BATF developed an inflammatory disorder characterized by T(H)2-type dominant responses and were predisposed to house dust mite-induced airway inflammation. Loss of BATF enabled Treg cells to acquire T(H)2 cell-like characteristics. Moreover, BATF-deficient Treg cells displayed elevated levels of cellular TGs, and repressing or elevating TGs, respectively, restored or exacerbated their defects. Mechanistically, TCR/CD28 costimulation enhanced expression and function of BATF, which sustained IRF4 activity to preserve Treg cell functionality. Thus, our studies reveal that BATF links Treg cell functional specification and fitness of cellular TGs to control allergic responses, and suggest that therapeutic targeting of TG metabolism could be used for the treatment of allergic disease.
C1 [Xu, Chengxian; Trittipo, Jack; Kaplan, Mark H.; Yang, Kai] Indiana Univ Sch Med, Herman B Wells Ctr Pediat Res, Dept Pediat, Indianapolis, IN 46202 USA.
   [Fu, Yongyao; Kaplan, Mark H.; Yang, Kai] Indiana Univ Sch Med, Dept Microbiol & Immunol, Indianapolis, IN 46202 USA.
   [Liu, Sheng; Lu, Xiaoyu; Zhang, Chi; Wan, Jun] Indiana Univ Sch Med, Ctr Computat Biol & Bioinformat, Indianapolis, IN 46202 USA.
   [Liu, Sheng; Lu, Xiaoyu; Wan, Jun] Indiana Univ Sch Med, Dept Med & Mol Genet, Indianapolis, IN 46202 USA.
   [Qi, Rong] Indiana Biosci Res Inst, Indianapolis, IN USA.
   [Du, Hong; Yan, Cong] Indiana Univ Sch Med, Dept Pathol & Lab Med, Indianapolis, IN 46202 USA.
RP Yang, K (corresponding author), Indiana Univ Sch Med, Fairbanks Hall,340 10th St, Indianapolis, IN 46202 USA.
EM ky11@iu.edu
RI Zhang, Chi/AAD-3036-2021; Wan, Jun/H-7132-2013
OI Zhang, Chi/0000-0001-9553-0925; Wan, Jun/0000-0001-9286-6562; Du,
   Hong/0000-0001-6652-4702
FU National Institutes of Health/National Institute of Allergy and
   Infectious DiseasesUnited States Department of Health & Human
   ServicesNational Institutes of Health (NIH) - USANIH National Institute
   of Allergy & Infectious Diseases (NIAID) [R56 AI153255, AI057459]
FX This work was supported in part by National Institutes of
   Health/National Institute of Allergy and Infectious Diseases Grants R56
   AI153255 and AI057459.
CR Bao K, 2016, J IMMUNOL, V197, P4371, DOI 10.4049/jimmunol.1601371
   Becher B, 2016, IMMUNITY, V45, P963, DOI 10.1016/j.immuni.2016.10.026
   Beier UH, 2015, FASEB J, V29, P2315, DOI 10.1096/fj.14-268409
   Berod L, 2014, NAT MED, V20, P1327, DOI 10.1038/nm.3704
   Betz BC, 2010, J EXP MED, V207, P933, DOI 10.1084/jem.20091548
   Calderon MA, 2015, J ALLERGY CLIN IMMUN, V136, P38, DOI 10.1016/j.jaci.2014.10.012
   Campbell DJ, 2015, J IMMUNOL, V195, P2507, DOI 10.4049/jimmunol.1500801
   Cao XF, 2007, IMMUNITY, V27, P635, DOI 10.1016/j.immuni.2007.08.014
   Chapman NM, 2018, NAT COMMUN, V9, DOI 10.1038/s41467-018-04392-5
   Cipolletta D, 2012, NATURE, V486, P549, DOI 10.1038/nature11132
   Cluxton D, 2019, FRONT IMMUNOL, V10, DOI 10.3389/fimmu.2019.00115
   Cretney E, 2011, NAT IMMUNOL, V12, P304, DOI 10.1038/ni.2006
   Delacher M, 2020, IMMUNITY, V52, P295, DOI 10.1016/j.immuni.2019.12.002
   Delacher M, 2019, NAT COMMUN, V10, DOI 10.1038/s41467-019-09276-w
   Delacher M, 2017, NAT IMMUNOL, V18, P1160, DOI 10.1038/ni.3799
   Dennis G, 2003, GENOME BIOL, V4, DOI 10.1186/gb-2003-4-9-r60
   Dobin A, 2013, BIOINFORMATICS, V29, P15, DOI 10.1093/bioinformatics/bts635
   Fahy JV, 2015, NAT REV IMMUNOL, V15, P57, DOI 10.1038/nri3786
   Field CS, 2020, CELL METAB, V31, P422, DOI 10.1016/j.cmet.2019.11.021
   Futatsugi K, 2015, J MED CHEM, V58, P7173, DOI 10.1021/acs.jmedchem.5b01006
   Gao Y, 2013, IMMUNITY, V39, P722, DOI 10.1016/j.immuni.2013.08.028
   Gerriets VA, 2016, NAT IMMUNOL, V17, P1459, DOI 10.1038/ni.3577
   Gerriets VA, 2015, J CLIN INVEST, V125, P194, DOI 10.1172/JCI76012
   Graham KL, 2019, P NATL ACAD SCI USA, V116, P3126, DOI 10.1073/pnas.1817669116
   Hayatsu N, 2017, IMMUNITY, V47, P268, DOI 10.1016/j.immuni.2017.07.008
   He NH, 2017, P NATL ACAD SCI USA, V114, P12542, DOI 10.1073/pnas.1715363114
   Howie D, 2019, FRONT IMMUNOL, V10, DOI 10.3389/fimmu.2019.01860
   Huang DW, 2009, NAT PROTOC, V4, P44, DOI 10.1038/nprot.2008.211
   Huynh A, 2015, NAT IMMUNOL, V16, P188, DOI 10.1038/ni.3077
   Joller N, 2014, IMMUNITY, V40, P569, DOI 10.1016/j.immuni.2014.02.012
   Kitoh A, 2009, IMMUNITY, V31, P609, DOI 10.1016/j.immuni.2009.09.003
   Kobayashi T, 2012, AM J PHYSIOL-ENDOC M, V302, pE1461, DOI 10.1152/ajpendo.00623.2011
   Lee CG, 2011, CELL IMMUNOL, V268, P97, DOI 10.1016/j.cellimm.2011.02.008
   Levine AG, 2014, NAT IMMUNOL, V15, P1070, DOI 10.1038/ni.3004
   Li MO, 2016, NAT REV IMMUNOL, V16, P220, DOI 10.1038/nri.2016.26
   Lian XM, 2004, AM J PHYSIOL-LUNG C, V286, pL801, DOI 10.1152/ajplung.00335.2003
   Liao Y, 2014, BIOINFORMATICS, V30, P923, DOI 10.1093/bioinformatics/btt656
   Liston A, 2014, NAT REV IMMUNOL, V14, P154, DOI 10.1038/nri3605
   Liu GW, 2010, NAT IMMUNOL, V11, P1047, DOI 10.1038/ni.1939
   Love MI, 2014, GENOME BIOL, V15, DOI 10.1186/s13059-014-0550-8
   Mandard S, 2006, J BIOL CHEM, V281, P934, DOI 10.1074/jbc.M506519200
   Matsumoto Y, 2018, LARYNGOSCOPE, V128, pE377, DOI 10.1002/lary.27394
   Michalek RD, 2011, J IMMUNOL, V186, P3299, DOI 10.4049/jimmunol.1003613
   Michelet X, 2018, NAT IMMUNOL, V19, P1330, DOI 10.1038/s41590-018-0251-7
   Murphy TL, 2013, NAT REV IMMUNOL, V13, P499, DOI 10.1038/nri3470
   Neumann C, 2019, NAT IMMUNOL, V20, P471, DOI 10.1038/s41590-019-0316-2
   Newton R, 2016, NAT IMMUNOL, V17, P618, DOI 10.1038/ni.3466
   Pacella I, 2018, P NATL ACAD SCI USA, V115, pE6546, DOI 10.1073/pnas.1720113115
   Qu P, 2009, AM J PATHOL, V174, P944, DOI 10.2353/ajpath.2009.080562
   Rivas MN, 2016, J ALLERGY CLIN IMMUN, V138, P639, DOI 10.1016/j.jaci.2016.06.003
   Rosenbaum AI, 2009, BBA-MOL CELL BIOL L, V1791, P1155, DOI 10.1016/j.bbalip.2009.08.005
   Rubtsov YP, 2008, IMMUNITY, V28, P546, DOI 10.1016/j.immuni.2008.02.017
   Sakaguchi S, 2008, CELL, V133, P775, DOI 10.1016/j.cell.2008.05.009
   Schraml BU, 2009, NATURE, V460, P405, DOI 10.1038/nature08114
   Sekiya T, 2015, J EXP MED, V212, P1623, DOI 10.1084/jem.20142088
   Sekiya T, 2013, NAT IMMUNOL, V14, P230, DOI 10.1038/ni.2520
   Shi H, 2019, FRONT IMMUNOL, V10, DOI 10.3389/fimmu.2019.02716
   Shrestha S, 2015, NAT IMMUNOL, V16, P178, DOI 10.1038/ni.3076
   Smigiel KS, 2014, J EXP MED, V211, P121, DOI 10.1084/jem.20131142
   Subramanian A, 2005, P NATL ACAD SCI USA, V102, P15545, DOI 10.1073/pnas.0506580102
   Tibbitt CA, 2019, IMMUNITY, V51, P169, DOI 10.1016/j.immuni.2019.05.014
   Timilshina M, 2019, CELL REP, V27, P2948, DOI 10.1016/j.celrep.2019.05.020
   Ulges A, 2015, NAT IMMUNOL, V16, P267, DOI 10.1038/ni.3083
   Vahl JC, 2014, IMMUNITY, V41, P722, DOI 10.1016/j.immuni.2014.10.012
   Vasanthakumar A, 2017, CELL REP, V20, P2906, DOI 10.1016/j.celrep.2017.08.068
   Vasanthakumar A, 2015, NAT IMMUNOL, V16, P276, DOI 10.1038/ni.3085
   Wang CW, 2013, J EXP MED, V210, P475, DOI 10.1084/jem.20121088
   Wang HP, 2020, NAT IMMUNOL, V21, P298, DOI 10.1038/s41590-019-0589-5
   Wei XD, 2017, CELL REP, V21, P1853, DOI 10.1016/j.celrep.2017.10.090
   Weinberg SE, 2019, NATURE, V565, P495, DOI 10.1038/s41586-018-0846-z
   Wu D, 2017, NAT COMMUN, V8, DOI 10.1038/ncomms15876
   Xu M, 2018, NATURE, V554, P373, DOI 10.1038/nature25500
   Yang K, 2017, NATURE, V548, P602, DOI 10.1038/nature23665
   Yang K, 2011, NAT IMMUNOL, V12, P888, DOI 10.1038/ni.2068
   Yao Y, 2015, PLOS ONE, V10, DOI 10.1371/journal.pone.0144106
   Yoon JC, 2000, MOL CELL BIOL, V20, P5343, DOI 10.1128/MCB.20.14.5343-5349.2000
   Zeng H, 2013, NATURE, V499, P485, DOI 10.1038/nature12297
   Zheng Y, 2009, NATURE, V458, P351, DOI 10.1038/nature07674
NR 78
TC 0
Z9 0
U1 2
U2 2
PU AMER ASSOC IMMUNOLOGISTS
PI BETHESDA
PA 9650 ROCKVILLE PIKE, BETHESDA, MD 20814 USA
SN 0022-1767
EI 1550-6606
J9 J IMMUNOL
JI J. Immunol.
PD MAY 1
PY 2021
VL 206
IS 9
BP 2088
EP 2100
DI 10.4049/jimmunol.2001184
PG 13
WC Immunology
SC Immunology
GA RP2WB
UT WOS:000641593200012
PM 33879580
DA 2021-06-14
ER

PT J
AU Pietrzyk, N
   Zaklos-Szyda, M
   Koziolkiewicz, M
   Podsedek, A
AF Pietrzyk, Nina
   Zaklos-Szyda, Malgorzata
   Koziolkiewicz, Maria
   Podsedek, Anna
TI Viburnum opulus L. fruit phenolic compounds protect against FFA-induced
   steatosis of HepG2 cells via AMPK pathway
SO JOURNAL OF FUNCTIONAL FOODS
LA English
DT Article
DE Viburnum opulus L.; HepG2 cells; AMPK; FFA-induced hepatic steatosis
ID HEPATIC LIPID-ACCUMULATION; INSULIN-RESISTANCE; CHLOROGENIC ACID;
   OXIDATIVE STRESS; ACTIVATING AMPK; CYTOPROTECTIVE AGENTS; SIGNALING
   PATHWAY; PTP1B INHIBITORS; GLUCOSE-UPTAKE; PALMITIC ACID
AB Recent studies indicated phenolic compounds as the substances effectively improving hepatic lipid homeostasis, insulin signaling and mitochondrial functions via decrease of fatty acid uptake and lipogenesis inhibition. The aim of the study was to investigate the Viburnum opulus L. fruits as a dietary source of bioactive phenolic compounds with protective activity against steatosis of HepG2 cells induced by oleic and palmitic acids. Enhanced lipid accumulation (even by 88% after oleic acid treatment) and mitochondrial dysfunctions caused by free fatty acids (FFA) overload were decreased up to 45% by V. opulus preparations compared to cells treated with FFA. Among studied preparations the purified juice had the most significant effect on activation of AMP-activated protein kinase (AMPK). As direct inducers of AMPK were identified liver kinase B1 (LKB1) and allosteric changes caused by decrease of ATP:AMP ratio. Observed signal transduction decreased level of lipogenic proteins - sterol regulatory element-binding protein-1c (SREBP-1c), acetyl-CoA carboxylase (ACC) and fatty acid synthase (FAS). The observed biological activities of V. opulus fruit made this source of phenolic compounds more attractive in terms of health-promoting properties, especially in the context of hepatic lipotoxicity prevention.
C1 [Pietrzyk, Nina; Zaklos-Szyda, Malgorzata; Koziolkiewicz, Maria; Podsedek, Anna] Lodz Univ Technol, Inst Mol & Ind Biotechnol, Dept Biotechnol & Food Sci, Stefanowskiego 4-10, PL-90924 Lodz, Poland.
RP Pietrzyk, N; Zaklos-Szyda, M (corresponding author), Lodz Univ Technol, Inst Mol & Ind Biotechnol, Dept Biotechnol & Food Sci, Stefanowskiego 4-10, PL-90924 Lodz, Poland.
EM nina.pietrzyk@dokt.p.lodz.pl; maria.koziolkiewicz@p.lodz.pl;
   malgorzata.zaklos-szyda@p.lodz.pl; anna.podsedek@p.lodz
RI Zaklos-Szyda, Malgorzata/M-5229-2019
OI Zaklos-Szyda, Malgorzata/0000-0001-8341-1654; Pietrzyk,
   Nina/0000-0002-3279-0612
FU National Science Centre, PolandNational Science Centre, Poland
   [2016/23/B/NZ9/03629]
FX This research was supported by grant nr 2016/23/B/NZ9/03629 from The
   National Science Centre, Poland.
CR Baskaran SK, 2012, J CHEM INF MODEL, V52, P2004, DOI 10.1021/ci200581g
   Bener A, 2013, J OBES, V2013, DOI 10.1155/2013/269038
   Cao J, 2014, DIGEST DIS SCI, V59, P346, DOI 10.1007/s10620-013-2896-2
   Cao XX, 2019, RSC ADV, V9, P12247, DOI 10.1039/c8ra09395d
   Cen J, 2016, NUTR METAB, V13, DOI 10.1186/s12986-016-0119-5
   Chang JJ, 2013, J AGR FOOD CHEM, V61, P6069, DOI 10.1021/jf401171k
   Chen L, 2019, FOOD CHEM TOXICOL, V127, P182, DOI 10.1016/j.fct.2019.03.038
   Chen ZL, 2019, J FUNCT FOODS, V62, DOI 10.1016/j.jff.2019.103540
   Chiva-Blanch G, 2017, OXID MED CELL LONGEV, V2017, DOI 10.1155/2017/5812401
   Cho H, 2013, VITAM HORM, V91, P405, DOI 10.1016/B978-0-12-407766-9.00017-1
   Clifford MN, 2020, COMPR REV FOOD SCI F, V19, P1299, DOI 10.1111/1541-4337.12518
   Colak AM, 2019, TURK J AGRIC FOR, V43, P326, DOI 10.3906/tar-1808-17
   Cory H, 2018, FRONT NUTR, V5, DOI 10.3389/fnut.2018.00087
   Divella R, 2019, INT J BIOL SCI, V15, P610, DOI 10.7150/ijbs.29599
   Domith I, 2018, BIOCHEM PHARMACOL, V155, P393, DOI 10.1016/j.bcp.2018.07.023
   Ercisli S, 2004, NEW ZEAL J CROP HORT, V32, P51, DOI 10.1080/01140671.2004.9514279
   Eyduran SP, 2015, J APPL BOT FOOD QUAL, V88, P134, DOI 10.5073/JABFQ.2015.088.019
   Farah A, 2008, J NUTR, V138, P2309, DOI 10.3945/jn.108.095554
   Farah A, 2019, BEVERAGES, V5, DOI 10.3390/beverages5010011
   Festi D, 2004, Obes Rev, V5, P27, DOI 10.1111/j.1467-789X.2004.00126.x
   Gonzalez-Castejon M, 2011, PHARMACOL RES, V64, P438, DOI 10.1016/j.phrs.2011.07.004
   Guo HH, 2012, LIPIDS HEALTH DIS, V11, DOI 10.1186/1476-511X-11-10
   Vazquez-Jimenez JG, 2016, CELL SIGNAL, V28, P53, DOI 10.1016/j.cellsig.2015.10.001
   Hardie DG, 2014, CELL METAB, V20, P939, DOI 10.1016/j.cmet.2014.09.013
   Hardie DG, 2016, ACTA PHARM SIN B, V6, P1, DOI 10.1016/j.apsb.2015.06.002
   Higuchi N, 2008, HEPATOL RES, V38, P1122, DOI 10.1111/j.1872-034X.2008.00382.x
   Ho CK, 2019, J CELL MOL MED, V23, P5108, DOI 10.1111/jcmm.14380
   Huang K, 2015, J SCI FOOD AGR, V95, P1903, DOI 10.1002/jsfa.6896
   Hwang YP, 2011, NUTR RES, V31, P896, DOI 10.1016/j.nutres.2011.09.026
   Jamous RM, 2018, EVID-BASED COMPL ALT, V2018, DOI 10.1155/2018/8426752
   Kajszczak D, 2020, NUTRIENTS, V12, DOI 10.3390/nu12113398
   Kennedy A, 2009, J NUTR, V139, P1, DOI 10.3945/jn.108.098269
   Kien CL, 2014, AM J CLIN NUTR, V99, P436, DOI 10.3945/ajcn.113.070557
   Kim JA, 2008, CIRC RES, V102, P401, DOI 10.1161/CIRCRESAHA.107.165472
   Kim YW, 2009, FREE RADICAL BIO MED, V47, P1082, DOI 10.1016/j.freeradbiomed.2009.07.018
   Kohjima M, 2008, INT J MOL MED, V21, P507
   Koren S, 2007, BEST PRACT RES CL EN, V21, P621, DOI 10.1016/j.beem.2007.08.004
   Leng EN, 2018, BMC COMPLEM ALTERN M, V18, DOI 10.1186/s12906-018-2189-6
   Li Y, 2011, CELL METAB, V13, P376, DOI 10.1016/j.cmet.2011.03.009
   Lin CL, 2007, J LIPID RES, V48, P2334, DOI 10.1194/jlr.M700128-JLR200
   Lin KT, 2016, BMC COMPLEM ALTERN M, V16, DOI 10.1186/s12906-016-1108-y
   Lipchock JM, 2017, BIOCHEMISTRY-US, V56, P96, DOI 10.1021/acs.biochem.6b01025
   Liu YY, 2018, CHIN HERB MED, V10, P199, DOI 10.1016/j.chmed.2018.03.005
   Liu YX, 2011, J AGR FOOD CHEM, V59, P12254, DOI 10.1021/jf203136j
   Lopez-Gomez C, 2020, J CLIN MED, V9, DOI 10.3390/jcm9082615
   Ma YJ, 2015, PHARM RES-DORDR, V32, P1200, DOI 10.1007/s11095-014-1526-9
   Ma ZH, 2017, SCI REP-UK, V7, DOI 10.1038/srep44819
   Molonia MS, 2020, ARCH BIOCHEM BIOPHYS, V691, DOI 10.1016/j.abb.2020.108488
   Murase T, 2009, BIOCHEM PHARMACOL, V78, P78, DOI 10.1016/j.bcp.2009.03.021
   O'Neill HM, 2013, MOL CELL ENDOCRINOL, V366, P135, DOI 10.1016/j.mce.2012.06.019
   Oh SY, 2003, J BIOL CHEM, V278, P28410, DOI 10.1074/jbc.M300553200
   Ong KW, 2013, BIOCHEM PHARMACOL, V85, P1341, DOI 10.1016/j.bcp.2013.02.008
   Ozrenk K, 2020, SCI HORTIC-AMSTERDAM, V273, DOI 10.1016/j.scienta.2020.109611
   Perdomo L, 2015, CARDIOVASC DIABETOL, V14, DOI 10.1186/s12933-015-0237-9
   Perova IB, 2014, PHARM CHEM J+, V48, P332, DOI 10.1007/s11094-014-1105-8
   Pitschmann A, 2014, J ETHNOPHARMACOL, V152, P599, DOI 10.1016/j.jep.2014.02.017
   Rafiei H, 2019, J AGR FOOD CHEM, V67, P6241, DOI 10.1021/acs.jafc.9b02367
   Rahman HA, 2017, INT J FOOD PROP, V20, P2616, DOI 10.1080/10942912.2016.1247098
   Rayalam S, 2011, MOL NUTR FOOD RES, V55, P1177, DOI 10.1002/mnfr.201000616
   Reynoso R, 2003, MOL CELL BIOCHEM, V246, P155, DOI 10.1023/A:1023423005187
   Rop O, 2010, MOLECULES, V15, P4467, DOI 10.3390/molecules15064467
   Sandoval-Acuna C, 2014, ARCH BIOCHEM BIOPHYS, V559, P75, DOI 10.1016/j.abb.2014.05.017
   Seo MS, 2015, TOXICOL APPL PHARM, V284, P113, DOI 10.1016/j.taap.2015.02.020
   Santos LFS, 2017, J ARRYTHM, V33, P220, DOI 10.1016/j.joa.2016.09.004
   Song HY, 2013, J INTEGR MED-JIM, V11, P262, DOI 10.3736/jintegrmed2013034
   Sousa JN, 2020, EXP GERONTOL, V134, DOI 10.1016/j.exger.2020.110881
   Stefan N, 2013, LANCET DIABETES ENDO, V1, P152, DOI 10.1016/S2213-8587(13)70062-7
   Stefanello N, 2016, J NUTR BIOCHEM, V38, P145, DOI 10.1016/j.jnutbio.2016.08.015
   Su HM, 2018, FREE RADICAL BIO MED, V126, P269, DOI 10.1016/j.freeradbiomed.2018.08.024
   Sudeep HV, 2016, BMC COMPLEM ALTERN M, V16, DOI 10.1186/s12906-016-1258-y
   Tsuchiya A, 2014, J PHARMACOL SCI, V126, P337, DOI 10.1254/jphs.14182FP
   Tsuda S, 2012, J NUTR BIOCHEM, V23, P1403, DOI 10.1016/j.jnutbio.2011.09.001
   Tu Z, 2013, J AGR FOOD CHEM, V61, P2803, DOI 10.1021/jf400298c
   van Duynhoven J, 2011, P NATL ACAD SCI USA, V108, P4531, DOI 10.1073/pnas.1000098107
   Villalpando-Arteaga EV, 2013, FOOD FUNCT, V4, P618, DOI 10.1039/c3fo30270a
   Viollet B, 2009, ACTA PHYSIOL, V196, P81, DOI 10.1111/j.1748-1716.2009.01970.x
   Viollet B, 2012, CLIN SCI, V122, P253, DOI 10.1042/CS20110386
   Yan FJ, 2017, J FUNCT FOODS, V30, P270, DOI 10.1016/j.jff.2017.01.027
   Yang ZH, 2011, LIPIDS HEALTH DIS, V10, DOI 10.1186/1476-511X-10-120
   Ye JP, 2013, FRONT MED-PRC, V7, P14, DOI 10.1007/s11684-013-0262-6
   Zaklos-Szyda M., 2020, MOLECULES, V25, DOI [10.3390/molecules25010206., DOI 10.3390/MOLECULES25010206, 10.3390/molecules25010206]
   Zaklos-Szyda M, 2020, INT J MOL SCI, V21, DOI 10.3390/ijms21144909
   Zaklos-Szyda M, 2020, NUTRIENTS, V12, DOI 10.3390/nu12072003
   Zaklos-Szyda M, 2020, ANTIOXIDANTS-BASEL, V9, DOI 10.3390/antiox9050433
   Zaklos-Szyda M, 2019, ANTIOXIDANTS-BASEL, V8, DOI 10.3390/antiox8080262
   Zaklos-Szyda M, 2018, ACTA BIOCHIM POL, V65, P67, DOI 10.18388/abp.2017_1604
   Zaklos-Szyda M, 2015, CURR TOP MED CHEM, V15, P2431, DOI 10.2174/1568026615666150619143051
   Zang MW, 2006, DIABETES, V55, P2180, DOI 10.2337/db05-1188
   Zhang J, 2010, FOOD CHEM, V119, P1491, DOI 10.1016/j.foodchem.2009.09.031
   Zhang Y, 2017, J FUNCT FOODS, V29, P217, DOI 10.1016/j.jff.2016.12.030
   Zhu XP, 2019, FREE RADICAL BIO MED, V141, P192, DOI 10.1016/j.freeradbiomed.2019.06.019
   Zyzelewicz D, 2016, FOOD RES INT, V89, P946, DOI 10.1016/j.foodres.2016.01.009
NR 92
TC 0
Z9 0
U1 1
U2 1
PU ELSEVIER
PI AMSTERDAM
PA RADARWEG 29, 1043 NX AMSTERDAM, NETHERLANDS
SN 1756-4646
EI 2214-9414
J9 J FUNCT FOODS
JI J. Funct. Food.
PD MAY
PY 2021
VL 80
AR 104437
DI 10.1016/j.jff.2021.104437
PG 15
WC Food Science & Technology; Nutrition & Dietetics
SC Food Science & Technology; Nutrition & Dietetics
GA RO9UL
UT WOS:000641384000006
OA Other Gold
DA 2021-06-14
ER

PT J
AU McKinley, SK
   Singh, P
   Yin, KH
   Wang, J
   Zhou, JA
   Bao, YJ
   Wu, MH
   Pathak, K
   Mullen, JT
   Braun, D
   Hughes, KS
AF McKinley, Sophia K.
   Singh, Preeti
   Yin, Kanhua
   Wang, Jin
   Zhou, Jingan
   Bao, Yujia
   Wu, Menghua
   Pathak, Kush
   Mullen, John T.
   Braun, Danielle
   Hughes, Kevin S.
TI Disease spectrum of gastric cancer susceptibility genes
SO MEDICAL ONCOLOGY
LA English
DT Article
DE Gastric cancer; Cancer susceptibility gene; Disease spectrum; Germline;
   Cancer prevention
AB Pathogenic variants in germline cancer susceptibility genes can increase the risk of a large number of diseases. Our study aims to assess the disease spectrum of gastric cancer susceptibility genes and to develop a comprehensive resource of gene-disease associations for clinicians. Twenty-seven potential germline gastric cancer susceptibility genes were identified from three review articles and from six commonly used genetic information resources. The diseases associated with each gene were evaluated via a semi-structured review of six genetic resources and an additional literature review using a natural language processing (NLP)-based procedure. Out of 27 candidate genes, 13 were identified as gastric cancer susceptibility genes (APC, ATM, BMPR1A, CDH1, CHEK2, EPCAM, MLH1, MSH2, MSH6, MUTYH-Biallelic, PALB2, SMAD4, and STK11). A total of 145 gene-disease associations (with 45 unique diseases) were found to be associated with these 13 genes. Other gastrointestinal cancers were prominent among identified associations, with 11 of 13 gastric cancer susceptibility genes also associated with colorectal cancer, eight genes associated with pancreatic cancer, and seven genes associated with small intestine cancer. Gastric cancer susceptibility genes are frequently associated with other diseases as well as gastric cancer, with potential implications for how carriers of these genes are screened and managed. Unfortunately, commonly used genetic resources provide heterogeneous information with regard to these genes and their associated diseases, highlighting the importance of developing guides for clinicians that integrate data across available resources and the medical literature.
C1 [McKinley, Sophia K.] Massachusetts Gen Hosp, Dept Surg, Boston, MA 02114 USA.
   [Singh, Preeti; Yin, Kanhua; Wang, Jin; Zhou, Jingan; Mullen, John T.; Hughes, Kevin S.] Massachusetts Gen Hosp, Div Surg Oncol, 55 Fruit St,Yawkey 7, Boston, MA 02114 USA.
   [Singh, Preeti; Yin, Kanhua; Wang, Jin; Zhou, Jingan; Mullen, John T.; Hughes, Kevin S.] Harvard Med Sch, 55 Fruit St,Yawkey 7, Boston, MA 02114 USA.
   [Yin, Kanhua; Braun, Danielle] Dana Farber Canc Inst, Dept Data Sci, Boston, MA 02115 USA.
   [Wang, Jin] Sun Yat Sen Univ, Collaborat Innovat Ctr Canc Med, State Key Lab Oncol South China, Dept Breast Oncol,Canc Ctr, Guangzhou, Peoples R China.
   [Zhou, Jingan] Capital Med Univ, Beijing Anzhen Hosp, Dept Gen Surg, Beijing, Peoples R China.
   [Bao, Yujia; Wu, Menghua] MIT, Comp Sci & Artificial Intelligence, Boston, MA USA.
   [Pathak, Kush] PD Hinduja Hosp, Dept Surg Oncol, Mumbai, Maharashtra, India.
   [Braun, Danielle] Harvard Univ, TH Chan Sch Publ Hlth, Dept Biostat, Boston, MA 02115 USA.
RP Hughes, KS (corresponding author), Massachusetts Gen Hosp, Div Surg Oncol, 55 Fruit St,Yawkey 7, Boston, MA 02114 USA.; Hughes, KS (corresponding author), Harvard Med Sch, 55 Fruit St,Yawkey 7, Boston, MA 02114 USA.
EM kshughes@partners.org
OI Yin, Kanhua/0000-0002-4769-3129
CR Adam MP, 2010, GENE NCBI
   American cancer society, STOMACH CANC SURVIVA
   Bao YJ, 2019, JCO CLIN CANCER INFO, V3, DOI 10.1200/CCI.19.00042
   Bonadona V, 2011, JAMA-J AM MED ASSOC, V305, P2304, DOI 10.1001/jama.2011.743
   Braun D, 2018, J GENET COUNS, V27, P1187, DOI 10.1007/s10897-018-0238-4
   Bray F, 2018, CA-CANCER J CLIN, V68, P394, DOI 10.3322/caac.21492
   Capelle LG, 2010, GASTROENTEROLOGY, V138, P487, DOI 10.1053/j.gastro.2009.10.051
   Chun N, 2012, CANCER J, V18, P355, DOI 10.1097/PPO.0b013e31826246dc
   ClinGen, GENE VALIDITY CURATI
   Deng Zhengyi, 2019, JCO Clin Cancer Inform, V3, P1, DOI 10.1200/CCI.19.00043
   Engel C, 2012, J CLIN ONCOL, V30, P4409, DOI 10.1200/JCO.2012.43.2278
   Giardiello FM, 2000, GASTROENTEROLOGY, V119, P1447, DOI 10.1053/gast.2000.20228
   Hansford S, 2015, JAMA ONCOL, V1, P23, DOI 10.1001/jamaoncol.2014.168
   Hearle N, 2006, CLIN CANCER RES, V12, P3209, DOI 10.1158/1078-0432.CCR-06-0083
   Hughes KS, 2020, BREAST J, V26, P92, DOI 10.1111/tbj.13718
   International Agency for Research on Cancer, CANC TODAY
   Kaczmarek-Rys M, 2015, HERED CANCER CLIN PR, V13, DOI 10.1186/s13053-015-0030-5
   Li J, 2016, AM J HUM GENET, V98, P830, DOI 10.1016/j.ajhg.2016.03.001
   Manahan ER, 2019, ANN SURG ONCOL, V26, P3025, DOI 10.1245/s10434-019-07549-8
   Moller P, 2018, GUT, V67, P1306, DOI 10.1136/gutjnl-2017-314057
   Naslund-Koch C, 2016, J CLIN ONCOL, V34, P1208, DOI 10.1200/JCO.2015.63.3594
   National Comprehensive Cancer Network, GASTRIC CANCER
   Oliveira C, 2015, LANCET ONCOL, V16, pE60, DOI 10.1016/S1470-2045(14)71016-2
   Petrovchich I, 2016, SEMIN ONCOL, V43, P554, DOI 10.1053/j.seminoncol.2016.08.006
   Plichta JK, 2016, ONCOLOGY-NY, V30, P787
   Rehm HL, 2015, NEW ENGL J MED, V372, P2235, DOI 10.1056/NEJMsr1406261
   Sahasrabudhe R, 2017, GASTROENTEROLOGY, V152, P983, DOI 10.1053/j.gastro.2016.12.010
   Siegel RL, 2020, CA-CANCER J CLIN, V70, P7, DOI 10.3322/caac.21590
   Siolek M, 2015, INT J CANCER, V137, P548, DOI 10.1002/ijc.29426
   Slavin TP, 2019, TRANSL GASTROENT HEP, V4, DOI 10.21037/tgh.2019.07.02
   Tedaldi I, 2019, CANCERS, V11, DOI 10.3390/cancers11091340
   Teodorczyk U, 2013, FAM CANCER, V12, P473, DOI 10.1007/s10689-012-9599-2
   van der Post RS, 2015, J MED GENET, V52, P361, DOI 10.1136/jmedgenet-2015-103094
   Wang J., 2020, MEDRXIV, DOI [10.1101/2020.08.11.2017200, DOI 10.1101/2020.08.11.2017200]
   Worthley DL, 2012, GUT, V61, P774, DOI 10.1136/gutjnl-2011-300348
NR 35
TC 0
Z9 0
U1 4
U2 4
PU HUMANA PRESS INC
PI TOTOWA
PA 999 RIVERVIEW DRIVE SUITE 208, TOTOWA, NJ 07512 USA
SN 1357-0560
EI 1559-131X
J9 MED ONCOL
JI Med. Oncol.
PD MAY
PY 2021
VL 38
IS 5
AR 46
DI 10.1007/s12032-021-01495-w
PG 10
WC Oncology
SC Oncology
GA RF6IW
UT WOS:000634946700001
PM 33760988
DA 2021-06-14
ER

PT J
AU Qiu, Y
   Liu, LP
   Yang, HH
   Chen, HZ
   Deng, QH
   Xiao, DK
   Lin, YP
   Zhu, CB
   Li, WW
   Shao, D
   Jiang, WX
   Wu, K
   He, JX
AF Qiu, Yuan
   Liu, Liping
   Yang, Haihong
   Chen, Hanzhang
   Deng, Qiuhua
   Xiao, Dakai
   Lin, Yongping
   Zhu, Changbin
   Li, Weiwei
   Shao, Di
   Jiang, Wenxi
   Wu, Kui
   He, Jianxing
TI Integrating Histologic and Genomic Characteristics to Predict Tumor
   Mutation Burden of Early-Stage Non-Small-Cell Lung Cancer
SO FRONTIERS IN ONCOLOGY
LA English
DT Article
DE early-stage non-small-cell lung cancer; tumor mutation burden (TMB);
   histology; genomics; model
ID MICROPAPILLARY; NODE; EGFR
AB Tumor mutation burden (TMB) serves as an effective biomarker predicting efficacy of mono-immunotherapy for non-small cell lung cancer (NSCLC). Establishing a precise TMB predicting model is essential to select which populations are likely to respond to immunotherapy or prognosis and to maximize the benefits of treatment. In this study, available Formalin-fixed paraffin embedded tumor tissues were collected from 499 patients with NSCLC. Targeted sequencing of 636 cancer related genes was performed, and TMB was calculated. Distribution of TMB was significantly (p < 0.001) correlated with sex, clinical features (pathological/histological subtype, pathological stage, lymph node metastasis, and lympho-vascular invasion). It was also significantly (p < 0.001) associated with mutations in genes like TP53, EGFR, PIK3CA, KRAS, EPHA3, TSHZ3, FAT3, NAV3, KEAP1, NFE2L2, PTPRD, LRRK2, STK11, NF1, KMT2D, and GRIN2A. No significant correlations were found between TMB and age, neuro-invasion (p = 0.125), and tumor location (p = 0.696). Patients with KRAS p.G12 mutations and FAT3 missense mutations were associated (p < 0.001) with TMB. TP53 mutations also influence TMB distribution (P < 0.001). TMB was reversely related to EGFR mutations (P < 0.001) but did not differ by mutation types. According to multivariate logistic regression model, genomic parameters could effectively construct model predicting TMB, which may be improved by introducing clinical information. Our study demonstrates that genomic together with clinical features yielded a better reliable model predicting TMB-high status. A simplified model consisting of less than 20 genes and couples of clinical parameters were sought to be useful to provide TMB status with less cost and waiting time.
C1 [Qiu, Yuan; Liu, Liping; Yang, Haihong; Chen, Hanzhang; Deng, Qiuhua; Xiao, Dakai; Lin, Yongping; He, Jianxing] Guangzhou Med Univ, Natl Clin Res Ctr Resp Dis, Affiliated Hosp 1, Guangzhou, Peoples R China.
   [Qiu, Yuan; Liu, Liping; Yang, Haihong; Chen, Hanzhang; Deng, Qiuhua; Xiao, Dakai; Lin, Yongping; He, Jianxing] Guangzhou Med Univ, State Key Lab Resp Dis, Affiliated Hosp 1, Guangzhou, Peoples R China.
   [Liu, Liping] Guangzhou Med Univ, Translat Med Lab, Affiliated Hosp 1, Guangzhou, Peoples R China.
   [Zhu, Changbin; Li, Weiwei; Shao, Di; Jiang, Wenxi; Wu, Kui] BGI Shenzhen, BGI Genom, Shenzhen, Peoples R China.
   [Wu, Kui] BGI Shenzhen, Shenzhen, Peoples R China.
   [Wu, Kui] China Natl GeneBank BGI Shenzhen, Shenzhen, Peoples R China.
RP He, JX (corresponding author), Guangzhou Med Univ, Natl Clin Res Ctr Resp Dis, Affiliated Hosp 1, Guangzhou, Peoples R China.; He, JX (corresponding author), Guangzhou Med Univ, State Key Lab Resp Dis, Affiliated Hosp 1, Guangzhou, Peoples R China.
EM hejx@vip.163.com
FU Foundation and Applied Basic Research Fund of Guangdong Province
   [02020A1515011293]; National Natural Science Foundation of ChinaNational
   Natural Science Foundation of China (NSFC) [81772486]
FX This study is funded by the Foundation and Applied Basic Research Fund
   of Guangdong Province (02020A1515011293) and the National Natural
   Science Foundation of China (Grant No. 81772486).
CR Achcar RDD, 2009, AM J CLIN PATHOL, V131, P694, DOI 10.1309/AJCPBS85VJEOBPDO
   Ahmed SMU, 2017, BBA-MOL BASIS DIS, V1863, P585, DOI 10.1016/j.bbadis.2016.11.005
   Budczies J, 2019, ANN ONCOL, V30, P1496, DOI 10.1093/annonc/mdz205
   Cai YR, 2016, SCI REP-UK, V6, DOI 10.1038/srep23755
   Cao DD, 2019, ONCOIMMUNOLOGY, V8, DOI 10.1080/2162402X.2019.1629258
   Cheng ML, 2019, CLIN CANCER RES, V25, P899, DOI 10.1158/1078-0432.CCR-18-2368
   Devarakonda S, 2018, J CLIN ONCOL, V36, P2995, DOI 10.1200/JCO.2018.78.1963
   dos Santos W, 2019, SCI REP-UK, V9, DOI 10.1038/s41598-019-49611-1
   Ettinger DS, 2019, J NATL COMPR CANC NE, V17, P1464, DOI 10.6004/jnccn.2019.0059
   Hajdu T, 2018, INT J MOL SCI, V19, DOI 10.3390/ijms19071929
   Hastings K, 2019, ANN ONCOL, V30, P1311, DOI 10.1093/annonc/mdz141
   Heeke S, 2020, J THORAC ONCOL, V15, P1535, DOI 10.1016/j.jtho.2020.05.013
   Herroon MK, 2018, SCI REP-UK, V8, DOI 10.1038/s41598-017-17800-5
   Jiang T, 2019, J HEMATOL ONCOL, V12, DOI 10.1186/s13045-019-0762-1
   Kadota K, 2014, AM J SURG PATHOL, V38, P1118, DOI 10.1097/PAS.0000000000000246
   Kay FU, 2017, WORLD J RADIOL, V9, P269, DOI 10.4329/wjr.v9.i6.269
   Kim JH, 2017, ONCOTARGET, V8, P48248, DOI 10.18632/oncotarget.17594
   Lamberti G, 2020, ANN ONCOL, V31, P807, DOI 10.1016/j.annonc.2020.02.017
   Liu CM, 2020, CANCER LETT, V470, P95, DOI 10.1016/j.canlet.2019.10.027
   Marabelle A, 2020, LANCET ONCOL, V21, P1353, DOI 10.1016/S1470-2045(20)30445-9
   Marinelli D, 2020, ANN ONCOL, V31, P1746, DOI 10.1016/j.annonc.2020.08.2105
   Mishima S, 2019, J IMMUNOTHER CANCER, V7, DOI 10.1186/s40425-019-0514-3
   Mitchell KG, 2020, ANN THORAC SURG, V109, P358, DOI 10.1016/j.athoracsur.2019.08.029
   Offin M, 2019, CLIN CANCER RES, V25, P1063, DOI 10.1158/1078-0432.CCR-18-1102
   Ono A, 2020, CANCER MED-US, V9, P4864, DOI 10.1002/cam4.3107
   Owada Y, 2016, J CLIN ONCOL, V34, DOI 10.1200/JCO.2016.34.15_suppl.e20040
   Owada-Ozaki Y, 2018, J THORAC ONCOL, V13, P1217, DOI 10.1016/j.jtho.2018.04.003
   Roh MS, 2004, HISTOPATHOLOGY, V45, P580, DOI 10.1111/j.1365-2559.2004.01953.x
   Schrock AB, 2017, J THORAC ONCOL, V12, P932, DOI 10.1016/j.jtho.2017.03.005
   Sholl LM, 2020, J THORAC ONCOL, V15, P1409, DOI 10.1016/j.jtho.2020.05.019
   Song WT, 2018, NAT COMMUN, V9, DOI 10.1038/s41467-018-04605-x
   Tang Y, 2020, AGING-US, V12, P1577, DOI 10.18632/aging.102701
   Tang Y, 2020, TRANSL LUNG CANCER R, V9, P71, DOI 10.21037/tlcr.2019.12.27
   Wang ZJ, 2019, JAMA ONCOL, V5, P696, DOI 10.1001/jamaoncol.2018.7098
   Yu H, 2019, J THORAC ONCOL, V14, P25, DOI 10.1016/j.jtho.2018.09.006
   Yu Y, 2019, CANCER RES, V79, DOI 10.1158/1538-7445.AM2019-4056
   Zang YS, 2019, ANN ONCOL, V30
   Zhang N., 2019, CLIN LUNG CANCER, V105, DOI [10.1016/j.ijrobp.2019.06.2460, DOI 10.1016/J.IJROBP.2019.06.2460]
   Zhang YK, 2017, WORLD J SURG ONCOL, V15, DOI 10.1186/s12957-017-1098-3
NR 39
TC 0
Z9 0
U1 1
U2 1
PU FRONTIERS MEDIA SA
PI LAUSANNE
PA AVENUE DU TRIBUNAL FEDERAL 34, LAUSANNE, CH-1015, SWITZERLAND
SN 2234-943X
J9 FRONT ONCOL
JI Front. Oncol.
PD APR 30
PY 2021
VL 10
AR 608989
DI 10.3389/fonc.2020.608989
PG 10
WC Oncology
SC Oncology
GA SB8FC
UT WOS:000650221800001
PM 33996530
OA DOAJ Gold, Green Published
DA 2021-06-14
ER

PT J
AU Li, X
   Cui, X
   Zhou, S
   Xing, DL
   Piao, HR
   Zhang, QG
   Zhao, YQ
   Liu, LP
AF Li, Xiang
   Cui, Xun
   Zhou, Shuai
   Xing, Da-lin
   Piao, Hu-ri
   Zhang, Qing-gao
   Zhao, Yu-qing
   Liu, Li-ping
TI The novel ginsenoside AD2 prevents angiotensin II-induced connexin 40
   and connexin 43 dysregulation by activating AMP kinase signaling in
   perfused beating rat atria
SO CHEMICO-BIOLOGICAL INTERACTIONS
LA English
DT Article
DE 25-Hydroxy protopanaxadiol; Connexin protein; AMP-Activated protein
   kinase; Cardiac atrium
AB Connexin-40 (Cx40) and Cx43 are the principal components of gap junctions. Dysregulation of connexin expression is clinically related to cardiac pathologies. 25-Hydroxy protopanaxadiol [25-OH-PPD, 20 (R)-dammarane-3 beta, 12 beta, 20, 25-tetrol], known as AD2, is a novel protopanaxadiol extracted from Panax ginseng that exhibits many pharmacological activities, but its effects on cardiac gap junctions are poorly understood. The aim of this study was to evaluate the effects of AD2 on angiotensin II (Ang II)-induced Cx40 and Cx43 dysregulation. In this study, isolated beating rat atria were perfused with Ang II (5 mu M) for 1 h to induce Cx40 and Cx43 dysregulation. The effects of AD2 (1.6, 16, and 160 mu g/100 g body weight) on Ang II-induced hemodynamics in rats were analyzed by biological recorder, and changes in proteins levels were analyzed by western blotting. The results showed that AD2 ameliorated Ang II-induced hyper hemodynamics and abnormal P-waves, and prevented fibrotic collagen deposition (3.77% +/- 1.64%-26.31% +/- 1.64% with Ang II, 5.76% +/- 0.94% with AD2). Ang II upregulated expression of nuclear factor kappa B, activator protein 1, and transforming growth factor p1, and downregulated of Cx40 and Cx43 expression, which were inhibited by AD2 concomitantly with increased of AMP-activated protein kinase (AMPK) expression via liver kinase B1 activation. The present findings suggest that AD2 inhibited Ang II-induced dysregulation of Cx40 and Cx43 via activation of AMPK signaling, thus highlighting the promise and utility of AD2 for treatment of connexin dysregulation-related heart disease.
C1 [Li, Xiang; Xing, Da-lin; Zhang, Qing-gao; Liu, Li-ping] Dalian Univ, Chron Dis Res Ctr, Sch Med, Dalian 116600, Peoples R China.
   [Li, Xiang; Cui, Xun; Zhou, Shuai] Yanbian Univ, Sch Med, Dept Physiol & Pathophysiol, Yanji 133002, Peoples R China.
   [Piao, Hu-ri] Yanbian Univ, Key Lab Nat Resources Changbai Mt & Funct Mol, Coll Pharm, Minist Educ, Yanji 133002, Peoples R China.
   [Zhao, Yu-qing] Shenyang Pharmaceut Univ, Sch Tradit Chinese Mat Med, Shenyang 110016, Peoples R China.
RP Zhang, QG; Liu, LP (corresponding author), Dalian Univ, Chron Dis Res Ctr, Sch Med, Dalian 116600, Peoples R China.; Zhao, YQ (corresponding author), Shenyang Pharmaceut Univ, Sch Tradit Chinese Mat Med, Shenyang 110016, Peoples R China.
EM zqg0621@ybu.edu.cn; 107000102@syphu.edu.cn; liuliping@dlu.edu.cn
OI liu, liping/0000-0001-5326-4614
FU Natural Science Fund of the Science and Technology Department of
   Liaoning Province, China [20180550388]; Innovation and Entrepreneurship
   Training Program for college students in Liaoning Province, China
   [201911258074]
FX This work was supported by the Natural Science Fund of the Science and
   Technology Department of Liaoning Province, China (No. 20180550388) and
   Innovation and Entrepreneurship Training Program for college students in
   Liaoning Province, China (201911258074).
CR Aravinthan A, 2015, J GINSENG RES, V39, P206, DOI 10.1016/j.jgr.2014.12.001
   Beauchamp P, 2006, CIRC RES, V99, P1216, DOI 10.1161/01.RES.0000250607.34498.b4
   Beauloye C, 2011, CARDIOVASC RES, V90, P224, DOI 10.1093/cvr/cvr034
   CHO KW, 1993, J PHYSIOL-LONDON, V468, P591, DOI 10.1113/jphysiol.1993.sp019790
   Dhein S, 2011, BRIT J PHARMACOL, V164, P607, DOI 10.1111/j.1476-5381.2011.01460.x
   Gemel J, 2014, J MOL CELL CARDIOL, V76, P159, DOI 10.1016/j.yjmcc.2014.08.021
   Hao GH, 2008, BRIT J PHARMACOL, V153, P1409, DOI 10.1038/bjp.2008.21
   He CY, 2013, DIABETES, V62, P1270, DOI 10.2337/db12-0533
   Hernandez JS, 2014, J CELL MOL MED, V18, P709, DOI 10.1111/jcmm.12220
   Leybaert L, 2017, PHARMACOL REV, V69, P396, DOI 10.1124/pr.115.012062
   Lizcano JM, 2004, EMBO J, V23, P833, DOI 10.1038/sj.emboj.7600110
   Meens MJ, 2015, CELL MOL LIFE SCI, V72, P2779, DOI 10.1007/s00018-015-1959-2
   Noppe G, 2014, J MOL CELL CARDIOL, V74, P32, DOI 10.1016/j.yjmcc.2014.04.018
   Schultz JEJ, 2002, J CLIN INVEST, V109, P787, DOI 10.1172/JCI200214190
   Wang W, 2007, CANCER CHEMOTH PHARM, V59, P589, DOI 10.1007/s00280-006-0300-z
   Wang W, 2009, CANCER LETT, V278, P241, DOI 10.1016/j.canlet.2009.01.005
   Wu T, 2016, ASIAN PAC J TROP MED, V9, P985, DOI 10.1016/j.apjtm.2016.07.022
   Yu JX, 2016, ENVIRON TOXICOL PHAR, V44, P93, DOI 10.1016/j.etap.2016.04.013
   Zhang B, 2017, LIFE SCI, V190, P36, DOI 10.1016/j.lfs.2017.09.027
   Zhao C, 2016, BIOTECHNOL LETT, V38, P43, DOI 10.1007/s10529-015-1964-4
NR 20
TC 0
Z9 0
U1 6
U2 6
PU ELSEVIER IRELAND LTD
PI CLARE
PA ELSEVIER HOUSE, BROOKVALE PLAZA, EAST PARK SHANNON, CO, CLARE, 00000,
   IRELAND
SN 0009-2797
EI 1872-7786
J9 CHEM-BIOL INTERACT
JI Chem.-Biol. Interact.
PD APR 25
PY 2021
VL 339
AR 109430
DI 10.1016/j.cbi.2021.109430
PG 9
WC Biochemistry & Molecular Biology; Pharmacology & Pharmacy; Toxicology
SC Biochemistry & Molecular Biology; Pharmacology & Pharmacy; Toxicology
GA RI2IT
UT WOS:000636733900005
PM 33676887
DA 2021-06-14
ER

PT J
AU Wang, QQ
   Chen, S
   Li, TD
   Yang, QM
   Liu, JR
   Tao, Y
   Meng, Y
   Chen, JD
   Feng, XM
   Han, ZC
   Shi, MX
   Huang, HF
   Han, MZ
   Jiang, E
AF Wang, Qianqian
   Chen, Song
   Li, Tengda
   Yang, Qiongmei
   Liu, Jingru
   Tao, Yuan
   Meng, Yuan
   Chen, Jiadi
   Feng, Xiaoming
   Han, Zhongchao
   Shi, Mingxia
   Huang, Huifang
   Han, Mingzhe
   Jiang, Erlie
TI Critical Role of Lkb1 in the Maintenance of Alveolar Macrophage
   Self-Renewal and Immune Homeostasis
SO FRONTIERS IN IMMUNOLOGY
LA English
DT Article
DE alveolar macrophages; Lkb1; self-renewal; immune function; immune
   homeostasis
ID CELLS
AB Alveolar macrophages (AMs) are pivotal for maintaining lung immune homeostasis. We demonstrated that deletion of liver kinase b1 (Lkb1) in CD11c(+) cells led to greatly reduced AM abundance in the lung due to the impaired self-renewal of AMs but not the impeded pre-AM differentiation. Mice with Lkb1-deficient AMs exhibited deteriorated diseases during airway Staphylococcus aureus (S. aureus) infection and allergic inflammation, with excessive accumulation of neutrophils and more severe lung pathology. Drug-mediated AM depletion experiments in wild type mice indicated a cause for AM reduction in aggravated diseases in Lkb1 conditional knockout mice. Transcriptomic sequencing also revealed that Lkb1 inhibited proinflammatory pathways, including IL-17 signaling and neutrophil migration, which might also contribute to the protective function of Lkb1 in AMs. We thus identified Lkb1 as a pivotal regulator that maintains the self-renewal and immune function of AMs.
C1 [Wang, Qianqian; Chen, Song; Li, Tengda; Tao, Yuan; Meng, Yuan; Feng, Xiaoming; Han, Zhongchao; Han, Mingzhe; Jiang, Erlie] Chinese Acad Med Sci & Peking Union Med Coll, Inst Hematol & Blood Dis Hosp, Natl Clin Res Ctr Blood Dis, State Key Lab Expt Hematol, Tianjin, Peoples R China.
   [Yang, Qiongmei; Shi, Mingxia] Kunming Med Univ, Hematol Res Ctr Yunnan Prov, Affiliated Hosp 1, Dept Hematol, Kunming, Yunnan, Peoples R China.
   [Liu, Jingru; Chen, Jiadi; Huang, Huifang] Fujian Med Univ, Cent Lab, Union Hosp, Fuzhou, Peoples R China.
RP Han, MZ; Jiang, E (corresponding author), Chinese Acad Med Sci & Peking Union Med Coll, Inst Hematol & Blood Dis Hosp, Natl Clin Res Ctr Blood Dis, State Key Lab Expt Hematol, Tianjin, Peoples R China.; Shi, MX (corresponding author), Kunming Med Univ, Hematol Res Ctr Yunnan Prov, Affiliated Hosp 1, Dept Hematol, Kunming, Yunnan, Peoples R China.; Huang, HF (corresponding author), Fujian Med Univ, Cent Lab, Union Hosp, Fuzhou, Peoples R China.
EM shmxia2002@sina.com; huanghuif@126.com; mzhan@ihcams.ac.cn;
   jiangerlie@163.com
FU National Natural Science Foundation of ChinaNational Natural Science
   Foundation of China (NSFC) [81670171, 81870090]; Nonprofit Central
   Research Institute Fund of Chinese Academy of Medical Sciences
   [2018PT32034, 2019-RCHL-013]; CAMS Innovation Fund for Medical Sciences
   (CIFMS) [2016-12M-1-003]; Tianjin Science Funds for Distinguished Young
   Scholars [17JCJQJC45800]; Fundamental Research Funds for the Central
   UniversitiesFundamental Research Funds for the Central Universities
   [3332019095]
FX This study was supported by grants from the National Natural Science
   Foundation of China (81670171 to EJ, 81870090 to XF), the Nonprofit
   Central Research Institute Fund of Chinese Academy of Medical Sciences
   (2018PT32034 to HL, 2019-RCHL-013 to XF), the CAMS Innovation Fund for
   Medical Sciences (CIFMS, 2016-12M-1-003), the Tianjin Science Funds for
   Distinguished Young Scholars (17JCJQJC45800 to XF), and the Fundamental
   Research Funds for the Central Universities (3332019095 to CS).
CR Alcorn JF, 2010, ANNU REV PHYSIOL, V72, P495, DOI 10.1146/annurev-physiol-021909-135926
   Allen JE, 2015, CURR OPIN IMMUNOL, V34, P99, DOI 10.1016/j.coi.2015.03.001
   Bem RA, 2010, AM J RESP CELL MOL, V42, P697, DOI 10.1165/rcmb.2009-0100OC
   Bessich JL, 2013, J IMMUNOL, V191, P378, DOI 10.4049/jimmunol.1300221
   Bindea G, 2013, BIOINFORMATICS, V29, P661, DOI 10.1093/bioinformatics/btt019
   Chen S, 2018, BIOCHEM BIOPH RES CO, V498, P592, DOI 10.1016/j.bbrc.2018.03.027
   Chesne J, 2014, AM J RESP CRIT CARE, V190, P1094, DOI 10.1164/rccm.201405-0859PP
   Deng WH, 2017, J IMMUNOL, V198, P492, DOI 10.4049/jimmunol.1501845
   El-Hattab AW, 2018, MOL GENET METAB, V125, P315, DOI 10.1016/j.ymgme.2018.10.003
   Gautier EL, 2012, NAT IMMUNOL, V13, P1118, DOI 10.1038/ni.2419
   Geertz R, 1997, MOL CELL BIOCHEM, V177, P33, DOI 10.1023/A:1006836631673
   Gibbings SL, 2015, BLOOD, V126, P1357, DOI 10.1182/blood-2015-01-624809
   Gordon SB, 2002, BRIT MED BULL, V61, P45, DOI 10.1093/bmb/61.1.45
   Grasmann G, 2019, BBA-REV CANCER, V1872, P24, DOI 10.1016/j.bbcan.2019.05.006
   He JX, 2018, BMC GENET, V19, DOI 10.1186/s12863-018-0630-y
   Hellmann J, 2015, PROSTAG OTH LIPID M, V116, P49, DOI 10.1016/j.prostaglandins.2015.01.001
   Hemminki A, 1998, NATURE, V391, P184
   Herold S, 2008, J EXP MED, V205, P3065, DOI 10.1084/jem.20080201
   Hogner K, 2013, PLOS PATHOG, V9, DOI 10.1371/journal.ppat.1003188
   HOLT PG, 1993, J EXP MED, V177, P397, DOI 10.1084/jem.177.2.397
   Hussell T, 2014, NAT REV IMMUNOL, V14, P81, DOI 10.1038/nri3600
   Janssen WJ, 2008, AM J RESP CRIT CARE, V178, P158, DOI 10.1164/rccm.200711-1661OC
   Jenne DE, 1998, NAT GENET, V18, P38, DOI 10.1038/ng0198-38
   Jeppesen J, 2013, DIABETES, V62, P1490, DOI 10.2337/db12-1160
   Kawasaki T, 2017, EMBO J, V36, P1707, DOI 10.15252/embj.201695528
   Kim HM, 2008, J VIROL, V82, P4265, DOI 10.1128/JVI.02602-07
   Kopf M, 2015, NAT IMMUNOL, V16, P36, DOI 10.1038/ni.3052
   Lambrecht BN, 2017, IMMUNITY, V47, P807, DOI 10.1016/j.immuni.2017.11.005
   Liu ZY, 2017, CIRC RES, V121, P1047, DOI 10.1161/CIRCRESAHA.117.311546
   Liu ZY, 2015, J BIOL CHEM, V290, P19011, DOI 10.1074/jbc.M115.649210
   Liu ZY, 2015, J BIOL CHEM, V290, P2312, DOI 10.1074/jbc.M114.616441
   Love MI, 2014, GENOME BIOL, V15, DOI 10.1186/s13059-014-0550-8
   Matute-Bello G, 2011, AM J RESP CELL MOL, V44, P725, DOI 10.1165/rcmb.2009-0210ST
   Otto Natasja A, 2020, J Infect Dis, DOI 10.1093/infdis/jiaa416
   Padanad MS, 2016, CELL REP, V16, P1614, DOI 10.1016/j.celrep.2016.07.009
   Schneberger D, 2011, CELL TISSUE RES, V343, P97, DOI 10.1007/s00441-010-1032-2
   Schneider C, 2014, NAT IMMUNOL, V15, P1026, DOI 10.1038/ni.3005
   Schneider C, 2014, PLOS PATHOG, V10, DOI 10.1371/journal.ppat.1004053
   Shackelford DB, 2009, NAT REV CANCER, V9, P563, DOI 10.1038/nrc2676
   Snelgrove RJ, 2008, NAT IMMUNOL, V9, P1074, DOI 10.1038/ni.1637
   Strickland D, 1996, IMMUNOLOGY, V87, P242, DOI 10.1046/j.1365-2567.1996.460541.x
   Tate MD, 2010, J VIROL, V84, P7569, DOI 10.1128/JVI.00291-10
   THEPEN T, 1989, J EXP MED, V170, P499, DOI 10.1084/jem.170.2.499
   Tumpey TM, 2005, J VIROL, V79, P14933, DOI 10.1128/JVI.79.23.14933-14944.2005
   Westphalen K, 2014, NATURE, V506, P503, DOI 10.1038/nature12902
   Wu Y, 2005, J IMMUNOL, V175, P3484, DOI 10.4049/jimmunol.175.6.3484
   Xu HG, 2015, ONCOGENE, V34, P3848, DOI 10.1038/onc.2014.315
   Xu X, 2018, NAT IMMUNOL, V19, P547, DOI 10.1038/s41590-018-0112-4
   Yu XY, 2017, IMMUNITY, V47, P903, DOI 10.1016/j.immuni.2017.10.007
   Zagani R, 2015, ONCOTARGET, V6, P28282, DOI 10.18632/oncotarget.5061
   Zammit VA, 2013, BIOCHEM J, V451, P1, DOI 10.1042/BJ20121689
NR 51
TC 0
Z9 0
U1 0
U2 0
PU FRONTIERS MEDIA SA
PI LAUSANNE
PA AVENUE DU TRIBUNAL FEDERAL 34, LAUSANNE, CH-1015, SWITZERLAND
SN 1664-3224
J9 FRONT IMMUNOL
JI Front. Immunol.
PD APR 22
PY 2021
VL 12
AR 629281
DI 10.3389/fimmu.2021.629281
PG 12
WC Immunology
SC Immunology
GA RX8HZ
UT WOS:000647461000001
PM 33968022
OA DOAJ Gold, Green Published
DA 2021-06-14
ER

PT J
AU Wang, J
   Singh, P
   Yin, KH
   Zhou, J
   Bao, YJ
   Wu, MH
   Pathak, K
   McKinley, SK
   Braun, D
   Hughes, KS
AF Wang, Jin
   Singh, Preeti
   Yin, Kanhua
   Zhou, Jingan
   Bao, Yujia
   Wu, Menghua
   Pathak, Kush
   McKinley, Sophia K.
   Braun, Danielle
   Hughes, Kevin S.
TI Disease Spectrum of Breast Cancer Susceptibility Genes
SO FRONTIERS IN ONCOLOGY
LA English
DT Article
DE breast cancer; cancer susceptibility genes; disease spectrum; germline
   mutation; cancer genetic
AB Background
   Pathogenic variants in cancer susceptibility genes can increase the risk of a spectrum of diseases, which clinicians must manage for their patients. We evaluated the disease spectrum of breast cancer susceptibility genes (BCSGs) with the aim of developing a comprehensive resource of gene-disease associations for clinicians.
   Methods
   Twelve genes (ATM, BARD1, BRCA1, BRCA2, CDH1, CHEK2, NF1, PALB2, PTEN, RECQL, STK11, and TP53), all of which have been conclusively established as BCSGs by the Clinical Genome Resource (ClinGen) and/or the NCCN guidelines, were investigated. The potential gene-disease associations for these 12 genes were verified and evaluated based on six genetic resources (ClinGen, NCCN, OMIM, Genetics Home Reference, GeneCards, and Gene-NCBI) and an additional literature review using a semiautomated natural language processing (NLP) abstract classification procedure.
   Results
   Forty-two diseases were found to be associated with one or more of the 12 BCSGs for a total of 86 gene-disease associations, of which 90% (78/86) were verified by ClinGen and/or NCCN. Four gene-disease associations could not be verified by either ClinGen or NCCN but were verified by at least three of the other four genetic resources. Four gene-disease associations were verified by the NLP procedure alone.
   Conclusion
   This study is unique in that it systematically investigates the reported disease spectrum of BCSGs by surveying multiple genetic resources and the literature with the aim of developing a single consolidated, comprehensive resource for clinicians. This innovative approach provides a general guide for evaluating gene-disease associations for BCSGs, potentially improving the clinical management of at-risk individuals.
C1 [Wang, Jin] Sun Yat Sen Univ, Dept Breast Oncol, Collaborat Innovat Ctr Canc Med, Canc Ctr,State Key Lab Oncol South China, Guangzhou, Peoples R China.
   [Wang, Jin; Singh, Preeti; Yin, Kanhua; Zhou, Jingan; Hughes, Kevin S.] Massachusetts Gen Hosp, Div Surg Oncol, Boston, MA 02114 USA.
   [Wang, Jin; Singh, Preeti; Yin, Kanhua; Zhou, Jingan; Hughes, Kevin S.] Harvard Med Sch, Boston, MA 02115 USA.
   [Yin, Kanhua; Braun, Danielle] Dana Farber Canc Inst, Dept Data Sci, Boston, MA 02115 USA.
   [Zhou, Jingan] Capital Med Univ, Beijing Anzhen Hosp, Dept Gen Surg, Beijing, Peoples R China.
   [Bao, Yujia; Wu, Menghua] MIT, Comp Sci & Artificial Intelligence, Boston, MA USA.
   [Pathak, Kush] PD Hinduja Hosp, Dept Surg Oncol, Mumbai, Maharashtra, India.
   [McKinley, Sophia K.] Massachusetts Gen Hosp, Dept Surg, Boston, MA 02114 USA.
   [Braun, Danielle] Harvard Univ TH Chan Sch Publ Hlth, Dept Biostat, Boston, MA USA.
RP Hughes, KS (corresponding author), Massachusetts Gen Hosp, Div Surg Oncol, Boston, MA 02114 USA.; Hughes, KS (corresponding author), Harvard Med Sch, Boston, MA 02115 USA.
EM kshughes@partners.org
CR Ballinger ML, 2017, JAMA ONCOL, V3, P1634, DOI 10.1001/jamaoncol.2017.1968
   Bao YJ, 2019, JCO CLIN CANCER INFO, V3, DOI 10.1200/CCI.19.00042
   Begg CB, 2008, JAMA-J AM MED ASSOC, V299, P194, DOI 10.1001/jama.2007.55-a
   Beral V, 2001, LANCET, V358, P1389, DOI 10.1016/S0140-6736(01)06524-2
   Bogdanova N, 2017, FAM CANCER, V16, P181, DOI 10.1007/s10689-016-9944-y
   Braun D, 2018, J GENET COUNS, V27, P1187, DOI 10.1007/s10897-018-0238-4
   Chen SN, 2007, J CLIN ONCOL, V25, P1329, DOI 10.1200/JCO.2006.09.1066
   Couch FJ, 2017, JAMA ONCOL, V3, P1190, DOI 10.1001/jamaoncol.2017.0424
   Cybulski C, 2015, NAT GENET, V47, P643, DOI 10.1038/ng.3284
   Daly MB, 2021, J NATL COMPR CANC NE, V19, P77, DOI 10.6004/jnccn.2021.0001
   Deng Zhengyi, 2019, JCO Clin Cancer Inform, V3, P1, DOI 10.1200/CCI.19.00043
   Easton DF, 2015, NEW ENGL J MED, V372, P2243, DOI 10.1056/NEJMsr1501341
   Evans DGR, 2010, J MED GENET, V47, P710, DOI 10.1136/jmg.2009.075176
   Gonzalez KD, 2009, J CLIN ONCOL, V27, P1250, DOI 10.1200/JCO.2008.16.6959
   Gupta S, 2019, J NATL COMPR CANC NE, V17, P1033, DOI 10.6004/jnccn.2019.0044
   Hansford S, 2015, JAMA ONCOL, V1, P23, DOI 10.1001/jamaoncol.2014.168
   Helgason H, 2015, NAT GENET, V47, P906, DOI 10.1038/ng.3342
   Huang KL, 2018, CELL, V173, P355, DOI 10.1016/j.cell.2018.03.039
   Hughes KS, 2020, BREAST J, V26, P92, DOI 10.1111/tbj.13718
   Kaczmarek-Rys M, 2015, HERED CANCER CLIN PR, V13, DOI 10.1186/s13053-015-0030-5
   Kean S, 2014, SCIENCE, V343, P1457, DOI 10.1126/science.343.6178.1457
   Kurian AW, 2014, J CLIN ONCOL, V32, P2001, DOI 10.1200/JCO.2013.53.6607
   Lee K, 2019, GENET MED, V21, P1497, DOI 10.1038/s41436-018-0361-5
   Lynce Filipa, 2016, Am Soc Clin Oncol Educ Book, pe72, DOI [10.14694/EDBK_160391, 10.1200/EDBK_160391]
   Mai PL, 2016, CANCER-AM CANCER SOC, V122, P3673, DOI 10.1002/cncr.30248
   Malkin David, 2011, Genes Cancer, V2, P475, DOI 10.1177/1947601911413466
   Manahan ER, 2019, ANN SURG ONCOL, V26, P3025, DOI 10.1245/s10434-019-07549-8
   Mavaddat N, 2013, JNCI-J NATL CANCER I, V105, P812, DOI 10.1093/jnci/djt095
   Meijers-Heijboer H, 2002, NAT GENET, V31, P55, DOI 10.1038/ng879
   MIKI Y, 1994, SCIENCE, V266, P66, DOI 10.1126/science.7545954
   Naslund-Koch C, 2016, J CLIN ONCOL, V34, P1208, DOI 10.1200/JCO.2015.63.3594
   Nichols KE, 2001, CANCER EPIDEM BIOMAR, V10, P83
   Palmer JR, 2020, JNCI-J NATL CANCER I, V112, P1213, DOI 10.1093/jnci/djaa040
   Pharoah PDP, 2001, GASTROENTEROLOGY, V121, P1348, DOI 10.1053/gast.2001.29611
   Piombino C, 2020, J ONCOL, V2020, DOI 10.1155/2020/6384190
   Pritzlaff M, 2017, BREAST CANCER RES TR, V161, P575, DOI 10.1007/s10549-016-4085-4
   Rehm HL, 2015, NEW ENGL J MED, V372, P2235, DOI 10.1056/NEJMsr1406261
   Risch HA, 2006, JNCI-J NATL CANCER I, V98, P1694, DOI 10.1093/jnci/djj465
   Schneider K., 1993, GENEREVIEWS
   Siolek M, 2015, INT J CANCER, V137, P548, DOI 10.1002/ijc.29426
   Strande NT, 2017, AM J HUM GENET, V100, P895, DOI 10.1016/j.ajhg.2017.04.015
   Sun J, 2015, PLOS GENET, V11, DOI 10.1371/journal.pgen.1005228
   Tai YC, 2007, J NATL CANCER I, V99, P1811, DOI 10.1093/jnci/djm203
   Teodorczyk U, 2013, FAM CANCER, V12, P473, DOI 10.1007/s10689-012-9599-2
   Tung N, 2015, CANCER-AM CANCER SOC, V121, P25, DOI 10.1002/cncr.29010
   Wasielewski M, 2009, BREAST CANCER RES TR, V116, P397, DOI 10.1007/s10549-008-0162-7
   Wideroff L, 2005, J MED GENET, V42, P749, DOI 10.1136/jmg.2004.030296
   WOOSTER R, 1995, NATURE, V378, P789, DOI 10.1038/378789a0
   Wu LJC, 1996, NAT GENET, V14, P430, DOI 10.1038/ng1296-430
   Yang X, 2020, J CLIN ONCOL, V38, P674, DOI 10.1200/JCO.19.01907
NR 50
TC 0
Z9 0
U1 0
U2 0
PU FRONTIERS MEDIA SA
PI LAUSANNE
PA AVENUE DU TRIBUNAL FEDERAL 34, LAUSANNE, CH-1015, SWITZERLAND
SN 2234-943X
J9 FRONT ONCOL
JI Front. Oncol.
PD APR 20
PY 2021
VL 11
AR 663419
DI 10.3389/fonc.2021.663419
PG 10
WC Oncology
SC Oncology
GA RW5UA
UT WOS:000646586900001
PM 33959510
OA DOAJ Gold, Green Published
DA 2021-06-14
ER

PT J
AU Dunbar, A
   Bolton, KL
   Devlin, SM
   Sanchez-Vega, F
   Gao, JJ
   Mones, JV
   Wills, J
   Kelly, D
   Farina, M
   Cordner, KB
   Park, Y
   Kishore, S
   Juluru, K
   Iyengar, NM
   Levine, RL
   Zehir, A
   Park, W
   Khorana, AA
   Soff, GA
   Mantha, S
AF Dunbar, Andrew
   Bolton, Kelly L.
   Devlin, Sean M.
   Sanchez-Vega, Francisco
   Gao, Jianjiong
   Mones, Jodi, V
   Wills, Jonathan
   Kelly, Daniel
   Farina, Mirko
   Cordner, Keith B.
   Park, Young
   Kishore, Sirish
   Juluru, Krishna
   Iyengar, Neil M.
   Levine, Ross L.
   Zehir, Ahmet
   Park, Wungki
   Khorana, Alok A.
   Soff, Gerald A.
   Mantha, Simon
TI Genomic profiling identifies somatic mutations predicting thromboembolic
   risk in patients with solid tumors
SO BLOOD
LA English
DT Article
ID VENOUS THROMBOEMBOLISM; CANCER-PATIENTS; PULMONARY-EMBOLISM; THROMBOSIS;
   ADENOCARCINOMA; CHEMOTHERAPY; METAANALYSIS; POPULATION; GRADE; IDH1
AB Venous thromboembolism (VTE) associated with cancer (CAT) is a well-described complication of cancer and a leading cause of death in patients with cancer. The purpose of this study was to assess potential associations of molecular signatures with CAT, including tumor-specific mutations and the presence of clonal hematopoiesis. We analyzed deep-coverage targeted DNA-sequencing data of >14 000 solid tumor samples using the Memorial Sloan Kettering-Integrated Mutation Profiling of Actionable Cancer Targets platform to identify somatic alterations associated with VTE. End point was defined as the first instance of cancer-associated pulmonary embolism and/or proximal/distal lower extremity deep vein thrombosis. Cause-specific Cox proportional hazards regression was used, adjusting for pertinent clinical covariates. Of 11 695 evaluable individuals, 72% had metastatic disease at time of analysis. Tumor-specific mutations in KRAS (hazard ratio [HR], 1.34; 95% confidence interval (CI), 1.09-1.64; adjusted P = .08), STK11 (HR, 2.12; 95% CI, 1.55-2.89; adjusted P<.001), KEAP1 (HR, 1.84; 95% CI, 1.21-2.79; adjusted P=.07), CTNNB1 (HR, 1.73; 95% CI, 1.15-2.60; adjusted P=.09), CDKN2B (HR, 1.45; 95% CI, 1.13-1.85; adjusted P=.07), and MET (HR, 1.83; 95% CI, 1.15-2.92; adjusted P=.09) were associated with a significantly increased risk of CAT independent of tumor type. Mutations in SETD2 were associated with a decreased risk of CAT (HR, 0.35; 95% CI, 0.16-0.79; adjusted P=.09). The presence of clonal hematopoiesis was not associated with an increased VTE rate. This is the first large-scale analysis to elucidate tumor-specific genomic events associated with CAT. Somatic tumor mutations of STK11, KRAS, CTNNB1, KEAP1, CDKN2B, and MET were associated with an increased risk of VTE in patients with solid tumors. Further analysis is needed to validate these findings and identify additional molecular signatures unique to individual tumor types.
C1 [Dunbar, Andrew; Bolton, Kelly L.; Mones, Jodi, V; Levine, Ross L.; Soff, Gerald A.; Mantha, Simon] Mem Sloan Kettering Canc Ctr, Dept Med, Div Hematol Malignancies, 1275 York Ave, New York, NY 10021 USA.
   [Devlin, Sean M.; Sanchez-Vega, Francisco; Gao, Jianjiong] Mem Sloan Kettering Canc Ctr, Dept Epidemiol Biostat, 1275 York Ave, New York, NY 10021 USA.
   [Wills, Jonathan; Kelly, Daniel] Mem Sloan Kettering Canc Ctr, Informat Syst, 1275 York Ave, New York, NY 10021 USA.
   [Farina, Mirko; Cordner, Keith B.; Park, Young] Mem Sloan Kettering Canc Ctr, Human Oncol & Pathogenesis Program, 1275 York Ave, New York, NY 10021 USA.
   [Kishore, Sirish; Juluru, Krishna] Mem Sloan Kettering Canc Ctr, Dept Radiol, 1275 York Ave, New York, NY 10021 USA.
   [Iyengar, Neil M.; Park, Wungki] Mem Sloan Kettering Canc Ctr, Dept Med, Div Solid Tumor Oncol, New York, NY 10021 USA.
   [Zehir, Ahmet] Mem Sloan Kettering Canc Ctr, Dept Pathol, 1275 York Ave, New York, NY 10021 USA.
   [Khorana, Alok A.] Cleveland Clin, Dept Hematol & Med Oncol, Cleveland, OH 44106 USA.
RP Mantha, S (corresponding author), Mem Sloan Kettering Canc Ctr, Koch Ctr, 545 East 73rd St, New York, NY 10021 USA.
EM manthas@mskcc.org
OI Sanchez-Vega, Francisco/0000-0002-2990-4893; Bolton,
   Kelly/0000-0001-6584-3357; Farina, Mirko/0000-0002-2980-9028
FU National Institutes of Health (NIH)United States Department of Health &
   Human ServicesNational Institutes of Health (NIH) - USA; National Cancer
   Institute (NCI) Cancer Center Support Grant [P30 CA008748]; American
   Association of Cancer Research [17-40-11-DUNB]; Sondra and Stephen
   Hardis Chair in Oncology Research; NIH, National Heart, Lung, and Blood
   InstituteUnited States Department of Health & Human ServicesNational
   Institutes of Health (NIH) - USANIH National Heart Lung & Blood
   Institute (NHLBI) [U01HL143402]; NIH, NCIUnited States Department of
   Health & Human ServicesNational Institutes of Health (NIH) - USANIH
   National Cancer Institute (NCI) [R01CA235711, K12 CA184746]; Parker
   Institute for Cancer Immunotherapy; Society for Immunotherapy of Cancer
   Sparkathon TimIOs project; Breast Cancer Research Foundation; American
   Cancer SocietyAmerican Cancer Society; Marie-Josee and Henry R. Kravis
   Center for Molecular Oncology
FX Memorial Sloan Kettering research support was provided by the National
   Institutes of Health (NIH), National Cancer Institute (NCI) Cancer
   Center Support Grant (P30 CA008748). A.D. receives support from the
   American Association of Cancer Research (17-40-11-DUNB). A.A.K.
   acknowledges additional research support from the Sondra and Stephen
   Hardis Chair in Oncology Research and the NIH, National Heart, Lung, and
   Blood Institute (U01HL143402). Y.P. receives funding from the NIH, NCI
   (K12 CA184746 Paul Calabresi Award), the Parker Institute for Cancer
   Immunotherapy, and the Society for Immunotherapy of Cancer Sparkathon
   TimIOs project. N.M.I. receives research support from the NIH, NCI
   (R01CA235711), the Breast Cancer Research Foundation, and the American
   Cancer Society. J.G. was supported by the Marie-Josee and Henry R.
   Kravis Center for Molecular Oncology.
CR Ades S, 2015, J THROMB HAEMOST, V13, P998, DOI 10.1111/jth.12910
   Ahlbrecht J, 2012, J CLIN ONCOL, V30, P3870, DOI 10.1200/JCO.2011.40.1810
   Alcalay A, 2006, J CLIN ONCOL, V24, P1112, DOI 10.1200/JCO.2005.04.2150
   Arbour KC, 2018, CLIN CANCER RES, V24, P334, DOI 10.1158/1078-0432.CCR-17-1841
   Ay C, 2010, BLOOD, V116, P5377, DOI 10.1182/blood-2010-02-270116
   Bailey MH, 2018, CELL, V173, P371, DOI [10.1016/j.cell.2018.02.060, 10.1016/j.cell.2018.07.034]
   Bennett CL, 2008, JAMA-J AM MED ASSOC, V299, P914, DOI 10.1001/jama.299.8.914
   Berger N, 2014, CHEST, V146, p600A
   Blom JW, 2004, J THROMB HAEMOST, V2, P1760, DOI 10.1111/j.1538-7836.2004.00928.x
   Boccaccio C, 2005, NATURE, V434, P396, DOI 10.1038/nature03357
   Bohlius J, 2006, JNCI-J NATL CANCER I, V98, P708, DOI 10.1093/jnci/djj189
   Cerami E, 2012, CANCER DISCOV, V2, P401, DOI 10.1158/2159-8290.CD-12-0095
   Cheng DT, 2015, J MOL DIAGN, V17, P251, DOI 10.1016/j.jmoldx.2014.12.006
   Chew HK, 2008, J THROMB HAEMOST, V6, P601, DOI 10.1111/j.1538-7836.2008.02908.x
   Chew HK, 2006, ARCH INTERN MED, V166, P458
   Coombs CC, 2017, CELL STEM CELL, V21, P374, DOI 10.1016/j.stem.2017.07.010
   Corrales-Rodriguez L, 2014, THROMB RES, V133, P48, DOI 10.1016/j.thromres.2013.10.042
   Cronin-Fenton DP, 2010, BRIT J CANCER, V103, P947, DOI 10.1038/sj.bjc.6605883
   Davidsson E, 2017, MULTIDISCIP RESP MED, V12, DOI 10.1186/s40248-017-0097-0
   Demers M, 2012, P NATL ACAD SCI USA, V109, P13076, DOI 10.1073/pnas.1200419109
   Dou FF, 2018, RESP RES, V19, DOI 10.1186/s12931-018-0791-2
   Falanga Anna, 2019, Cancer Treat Res, V179, P11, DOI 10.1007/978-3-030-20315-3_2
   Gao JJ, 2013, SCI SIGNAL, V6, DOI 10.1126/scisignal.2004088
   Hamada K, 1996, CANCER, V77, P1877, DOI 10.1002/(SICI)1097-0142(19960501)77:9<1877::AID-CNCR18>3.0.CO;2-X
   Heit JA, 2000, ARCH INTERN MED, V160, P809, DOI 10.1001/archinte.160.6.809
   Hisada Y, 2017, BLOOD, V130, P1499, DOI 10.1182/blood-2017-03-743211
   Hoadley KA, 2018, CELL, V173, P291, DOI 10.1016/j.cell.2018.03.022
   Horsted F, 2012, PLOS MED, V9, DOI 10.1371/journal.pmed.1001275
   Jaiswal S, 2019, SCIENCE, V366, P586, DOI 10.1126/science.aan4673
   Jaiswal S, 2014, NEW ENGL J MED, V371, P2488, DOI 10.1056/NEJMoa1408617
   Khorana AA, 2007, J THROMB HAEMOST, V5, P632, DOI 10.1111/j.1538-7836.2007.02374.x
   Khorana AA, 2008, BLOOD, V111, P4902, DOI 10.1182/blood-2007-10-116327
   Khorana AA, 2007, CANCER-AM CANCER SOC, V110, P2339, DOI 10.1002/cncr.23062
   Khorana AA, 2018, THROMB RES, V164, pS70, DOI 10.1016/j.thromres.2018.01.036
   Magnus N, 2014, THROMB RES, V133, pS1, DOI 10.1016/S0049-3848(14)50001-1
   Magnus N, 2014, P NATL ACAD SCI USA, V111, P3544, DOI 10.1073/pnas.1314118111
   Miroddi M, 2016, INT J CANCER, V139, P2370, DOI 10.1002/ijc.30280
   Nalluri SR, 2008, JAMA-J AM MED ASSOC, V300, P2277, DOI 10.1001/jama.2008.656
   Nazari PMS, 2018, J THROMB HAEMOST, V16, P1121, DOI 10.1111/jth.14129
   Ng TL, 2019, J THORAC ONCOL, V14, P596, DOI 10.1016/j.jtho.2018.12.001
   Perry JR, 2012, NEURO-ONCOLOGY, V14, P73, DOI 10.1093/neuonc/nos197
   Petrelli F, 2012, ANN ONCOL, V23, P1672, DOI 10.1093/annonc/mdr592
   Provencal M, 2010, J NEURO-ONCOL, V97, P365, DOI 10.1007/s11060-009-0041-z
   Starling N, 2009, J CLIN ONCOL, V27, P3786, DOI 10.1200/JCO.2008.19.4274
   Tavakkoli M, 2019, FRONT ONCOL, V9, DOI 10.3389/fonc.2019.00295
   Tawil N, 2019, SEMIN THROMB HEMOST, V45, P373, DOI 10.1055/s-0039-1687891
   Unruh D, 2019, SCI REP-UK, V9, DOI 10.1038/s41598-019-45346-1
   Unruh D, 2016, ACTA NEUROPATHOL, V132, P917, DOI 10.1007/s00401-016-1620-7
   Verso M, 2015, THROMB RES, V136, P924, DOI 10.1016/j.thromres.2015.09.006
   Wang J, 2019, ANN TRANSL MED, V7, DOI 10.21037/atm.2019.12.24
   Wolach O, 2018, SCI TRANSL MED, V10, DOI 10.1126/scitranslmed.aan8292
   Yan H, 2009, NEW ENGL J MED, V360, P765, DOI 10.1056/NEJMoa0808710
   Yu JL, 2005, BLOOD, V105, P1734, DOI 10.1182/blood-2004-05-2042
   Zehir A, 2017, NAT MED, V23, P703, DOI 10.1038/nm.4333
   Zer A, 2017, CLIN LUNG CANCER, V18, P156, DOI 10.1016/j.cllc.2016.10.007
NR 55
TC 2
Z9 2
U1 1
U2 1
PU AMER SOC HEMATOLOGY
PI WASHINGTON
PA 2021 L ST NW, SUITE 900, WASHINGTON, DC 20036 USA
SN 0006-4971
EI 1528-0020
J9 BLOOD
JI Blood
PD APR 15
PY 2021
VL 137
IS 15
BP 2103
EP 2113
DI 10.1182/blood.2020007488
PG 11
WC Hematology
SC Hematology
GA RV9GB
UT WOS:000646132800018
PM 33270827
DA 2021-06-14
ER

PT J
AU Bi, L
   Ren, YD
   Feng, MX
   Meng, P
   Wang, Q
   Chen, WP
   Jiao, QL
   Wang, YL
   Du, LT
   Zhou, FQ
   Jiang, YC
   Chen, FY
   Wang, CX
   Tang, B
   Wang, YS
AF Bi, Lei
   Ren, Yidan
   Feng, Maoxiao
   Meng, Peng
   Wang, Qin
   Chen, Weiping
   Jiao, Qinlian
   Wang, Yuli
   Du, Lutao
   Zhou, Fuqiong
   Jiang, Yucui
   Chen, Feiyan
   Wang, Chuanxin
   Tang, Bo
   Wang, Yunshan
TI HDAC11 Regulates Glycolysis through the LKB1/AMPK Signaling Pathway to
   Maintain Hepatocellular Carcinoma Stemness
SO CANCER RESEARCH
LA English
DT Article
ID BREAST-CANCER; TUMOR-SUPPRESSOR; CELL; LKB1; ACTIVATION; INHIBITION;
   EXPRESSION; PHENOTYPE; KINASE; IDENTIFICATION
AB Hepatocellular carcinoma (HCC) contains a subset of cancer stem cells (CSC) that cause tumor recurrence, metastasis, and chemical resistance. Histone deacetylase 11 (HDAC11) mediates diverse immune functions and metabolism, yet little is known about its role in HCCCSCs. In this study, we report that HDAC11 is highly expressed in HCC and is closely related to disease prognosis. Depletion of HDAC11 in a conditional knockout mouse model reduced hepatocellular tumorigenesis and prolonged survival. Loss of HDAC11 increased transcription of LKB1 by promoting histone acetylation in its promoter region, thereby activating the AMPK signaling pathway and inhibiting the glycolysis pathway, which in turn leads to the suppression of cancer stemness and HCC progression. Furthermore, HDAC11 overexpression reduced HCC sensitivity to sorafenib. Collectively, these data propose HDAC11 as a new target for combination therapy in patients with kinaseresistant HCC.
   Significance: This study finds that HDAC11 suppresses LKB1 expression in HCC to promote cancer stemness, progression, and sorafenib resistance, suggesting the potential of targeting HDAC11 to treat HCC and overcome kinase inhibitor resistance.
C1 [Bi, Lei; Chen, Weiping; Zhou, Fuqiong; Jiang, Yucui; Chen, Feiyan] Nanjing Univ Chinese Med, Sch Preclin Med, Nanjing, Jiangsu, Peoples R China.
   [Ren, Yidan; Feng, Maoxiao; Wang, Yuli; Du, Lutao; Wang, Chuanxin; Wang, Yunshan] Shandong Univ, Hosp 2, Cheeloo Coll Med, Dept Clin Lab, Jinan, Shandong, Peoples R China.
   [Meng, Peng] Int Biotech Isl, Burning Rock Biotech, Guangzhou, Peoples R China.
   [Wang, Qin] Shandong Univ, Qilu Hosp, Cheeloo Coll Med, Dept Anesthesiol, Jinan, Peoples R China.
   [Jiao, Qinlian] Shandong Qual Inspect Ctr Med Devices, Jinan, Peoples R China.
   [Tang, Bo] Guangxi Med Univ, Dept Hepatobiliary Surg, Affiliated Hosp 1, Nanning, Guangxi, Peoples R China.
   [Tang, Bo] Hiroshima Shudo Univ, Dept Hlth Sci, Hiroshima, Japan.
RP Tang, B (corresponding author), Guangxi Med Univ, Affiliated Hosp 1, 6 Shuangyong Rd, Nanning 530021, Guangxi, Peoples R China.; Wang, YS (corresponding author), Shandong Univ, Cheeloo Coll Med, Hosp 2, 247 Beiyuan St, Jinan 250033, Shandong, Peoples R China.
EM dr_sntangbo@163.com; wangyunshansd@sdu.edu.cn
OI Zhou, Fuqiong/0000-0003-1115-661X
FU National Natural Science Foundation of ChinaNational Natural Science
   Foundation of China (NSFC) [81874040, 81873219, 81774180, 81560393];
   Guangxi Science Fund for Distinguished Young Scholars Program
   [2016GXNSFFA380003]; Natural Science Foundation of GuangxiNational
   Natural Science Foundation of Guangxi Province [2015jjDA40010,
   ZR2020MH007]; Natural Science Foundation of Jiangsu ProvinceNatural
   Science Foundation of Jiangsu Province [BK20181425]; Young Elite
   Scientists Sponsorship Program by CACM [CACM-2018-QNRC2-B07]; Priority
   Academic Program Development of Jiangsu Higher Education Institutions
   (PAPD); Shandong Key Research and Development Program [2018YFJH0505,
   2019GSF108218, 2019GSF108139]; Taishan Scholar Program of Shandong
   Province
FX This research was supported in part by The National Natural Science
   Foundation of China (nos. 81874040, 81873219, 81774180, 81560393),
   Guangxi Science Fund for Distinguished Young Scholars Program
   (2016GXNSFFA380003), Natural Science Foundation of Guangxi
   (2015jjDA40010), Natural Science Foundation of Jiangsu Province
   (BK20181425), Young Elite Scientists Sponsorship Program by CACM
   (CACM-2018-QNRC2-B07), A Project Funded by the Priority Academic Program
   Development of Jiangsu Higher Education Institutions (PAPD), Shandong
   Key Research and Development Program (2018YFJH0505, 2019GSF108218,
   2019GSF108139), Taishan Scholar Program of Shandong Province, Natural
   Science Foundation of Guangxi (ZR2020MH007).
CR Bhaskara S, 2018, EBIOMEDICINE, V35, P27, DOI 10.1016/j.ebiom.2018.08.008
   Bleau AM, 2009, CELL STEM CELL, V4, P226, DOI 10.1016/j.stem.2009.01.007
   Bora-Singhal N, 2020, SCI REP-UK, V10, DOI 10.1038/s41598-020-61295-6
   Buglio D, 2011, BLOOD, V117, P2910, DOI 10.1182/blood-2010-08-303701
   Byun SK, 2017, MOL CELLS, V40, P667, DOI 10.14348/molcells.2017.0116
   Chen YY, 2020, CANCERS, V12, DOI 10.3390/cancers12030655
   Cheng F, 2014, MOL IMMUNOL, V60, P44, DOI 10.1016/j.molimm.2014.02.019
   Ciavardelli D, 2014, CELL DEATH DIS, V5, DOI 10.1038/cddis.2014.285
   Craig AJ, 2020, NAT REV GASTRO HEPAT, V17, P139, DOI 10.1038/s41575-019-0229-4
   de Francesco EM, 2018, BIOCHEM J, V475, P1611, DOI 10.1042/BCJ20170164
   Demircioglu F, 2020, NAT COMMUN, V11, DOI 10.1038/s41467-020-15104-3
   Deshmukh A, 2016, MOL CANCER, V15, DOI 10.1186/s12943-016-0555-x
   Deubzer HE, 2013, INT J CANCER, V132, P2200, DOI 10.1002/ijc.27876
   Dogliotti G, 2017, NAT COMMUN, V8, DOI 10.1038/ncomms15747
   Dong JJ, 2017, PLOS ONE, V12, DOI 10.1371/journal.pone.0185088
   Dontu G, 2003, GENE DEV, V17, P1253, DOI 10.1101/gad.1061803
   El-Khoueiry AB, 2017, LANCET, V389, P2492, DOI 10.1016/S0140-6736(17)31046-2
   Ellmeier W, 2018, NAT REV IMMUNOL, V18, P617, DOI 10.1038/s41577-018-0037-z
   Falkenberg KJ, 2014, NAT REV DRUG DISCOV, V13, P673, DOI 10.1038/nrd4360
   Fan J, 2014, TUMOR BIOL, V35, P11523, DOI 10.1007/s13277-014-2358-2
   Gao L, 2002, J BIOL CHEM, V277, P25748, DOI 10.1074/jbc.M111871200
   Gao RF, 2018, THERANOSTICS, V8, P6248, DOI 10.7150/thno.28721
   George SHL, 2016, ONCOGENE, V35, P59, DOI 10.1038/onc.2015.62
   Gong D, 2019, AM J TRANSL RES, V11, P983
   Graff J, 2012, NATURE, V483, P222, DOI 10.1038/nature10849
   Hardie DG, 2012, NAT REV MOL CELL BIO, V13, P251, DOI 10.1038/nrm3311
   Huang JB, 2017, SCI REP-UK, V7, DOI 10.1038/s41598-017-09211-3
   Huang YH, 2013, ASIAN PAC J CANCER P, V14, P1985, DOI 10.7314/APJCP.2013.14.3.1985
   Jung KH, 2012, HEPATOLOGY, V56, P644, DOI 10.1002/hep.25699
   Lee SW, 2015, MOL CELL, V57, P1022, DOI 10.1016/j.molcel.2015.01.015
   Leslie PL, 2019, NAT COMMUN, V10, DOI 10.1038/s41467-019-12222-5
   Li L, 2015, GUT, V64, P156, DOI 10.1136/gutjnl-2013-305715
   Li N, 2019, NAT COMMUN, V10, DOI 10.1038/s41467-019-12377-1
   Lin PC, 2018, INT J MOL SCI, V19, DOI 10.3390/ijms19071939
   Lo Re O, 2018, HEPATOLOGY, V67, P636, DOI 10.1002/hep.29519
   Ma S, 2007, GASTROENTEROLOGY, V132, P2542, DOI 10.1053/j.gastro.2007.04.025
   Maeda S, 2005, CELL, V121, P977, DOI 10.1016/j.cell.2005.04.014
   Maolanon AR, 2016, CELL CHEM BIOL, V23, P759, DOI 10.1016/j.chembiol.2016.06.011
   Martinez-Lopez N, 2012, GASTROENTEROLOGY, V143, P787, DOI 10.1053/j.gastro.2012.05.050
   Mir N, 2017, CURR CANCER DRUG TAR, V17, P698, DOI 10.2174/1568009617666170427104356
   Moitra K, 2015, BIOMED RES INT, V2015, DOI 10.1155/2015/635745
   Pearson HB, 2008, CANCER RES, V68, P2223, DOI 10.1158/0008-5472.CAN-07-5169
   Prieto-Vila M, 2017, INT J MOL SCI, V18, DOI 10.3390/ijms18122574
   Robey RW, 2018, NAT REV CANCER, V18, P452, DOI 10.1038/s41568-018-0005-8
   Sanchez-Cespedes M, 2002, CANCER RES, V62, P3659
   Schieber MS, 2013, CANCER CELL, V23, P265, DOI 10.1016/j.ccr.2013.02.021
   Sengupta S, 2017, ONCOGENE, V36, P5709, DOI 10.1038/onc.2017.164
   Shackelford DB, 2009, P NATL ACAD SCI USA, V106, P11137, DOI 10.1073/pnas.0900465106
   Shen YA, 2015, CELL CYCLE, V14, P86, DOI 10.4161/15384101.2014.974419
   Takai A, 2019, CANCER RES, V79, P2379, DOI 10.1158/0008-5472.CAN-18-3015
   Thole TM, 2017, CELL DEATH DIS, V8, DOI 10.1038/cddis.2017.49
   Tough DF, 2016, NAT REV DRUG DISCOV, V15, P835, DOI 10.1038/nrd.2016.185
   Villagra A, 2009, NAT IMMUNOL, V10, P92, DOI 10.1038/ni.1673
   Villanueva A, 2019, NEW ENGL J MED, V380, P1450, DOI 10.1056/NEJMra1713263
   Vitale I, 2017, MOL CELL, V66, P306, DOI 10.1016/j.molcel.2017.04.006
   Wang WM, 2017, CELL BIOL INT, V41, P1290, DOI 10.1002/cbin.10834
   Wang YS, 2014, CANCER RES, V74, P520, DOI 10.1158/0008-5472.CAN-13-2182
   Woods A, 2003, CURR BIOL, V13, P2004, DOI 10.1016/j.cub.2003.10.031
   Xie H, 2014, CELL METAB, V19, P795, DOI 10.1016/j.cmet.2014.03.003
   Yamashita T, 2013, HEPATOLOGY, V57, P1484, DOI 10.1002/hep.26168
   Yamashita T, 2009, GASTROENTEROLOGY, V136, P1012, DOI 10.1053/j.gastro.2008.12.004
   Yue LZ, 2020, BLOOD, V135, P191, DOI 10.1182/blood.2019895326
NR 62
TC 0
Z9 0
U1 5
U2 5
PU AMER ASSOC CANCER RESEARCH
PI PHILADELPHIA
PA 615 CHESTNUT ST, 17TH FLOOR, PHILADELPHIA, PA 19106-4404 USA
SN 0008-5472
EI 1538-7445
J9 CANCER RES
JI Cancer Res.
PD APR 15
PY 2021
VL 81
IS 8
BP 2015
EP 2028
DI 10.1158/0008-5472.CAN-20-3044
PG 14
WC Oncology
SC Oncology
GA RO6TZ
UT WOS:000641177000010
PM 33602787
DA 2021-06-14
ER

PT J
AU Arbour, KC
   Rizvi, H
   Plodkowski, AJ
   Hellmann, MD
   Knezevic, A
   Heller, G
   Yu, HA
   Ladanyi, M
   Kris, MG
   Arcila, ME
   Rudin, CM
   Lito, P
   Riely, GJ
AF Arbour, Kathryn C.
   Rizvi, Hira
   Plodkowski, Andrew J.
   Hellmann, Matthew D.
   Knezevic, Andrea
   Heller, Glenn
   Yu, Helena A.
   Ladanyi, Marc
   Kris, Mark G.
   Arcila, Maria E.
   Rudin, Charles M.
   Lito, Piro
   Riely, Gregory J.
TI Treatment Outcomes and Clinical Characteristics of Patients with
   KRAS-G12C-Mutant Non-Small Cell Lung Cancer
SO CLINICAL CANCER RESEARCH
LA English
DT Article
ID CHEMOTHERAPY; ADENOCARCINOMAS; PEMBROLIZUMAB; DOCETAXEL; THERAPY; IMPACT
AB Purpose: KRAS mutations are identified in approximately 30% of patients with non-small cell lung cancer (NSCLC). Novel direct inhibitors of KRAS G12C have shown activity in early-phase clinical trials. We hypothesized that patients with KRAS G12C mutations may have distinct clinical characteristics and responses to therapies.
   Experimental Design: Through routine next-generation sequencing, we identified patients with KRAS-mutant NSCLC treated at Memorial Sloan Kettering Cancer Center (New York, NY) from 2014 to 2018 and reviewed tumor characteristics, overall survival, and treatment outcomes.
   Results: We identified 1,194 patients with KRAS-mutant NSCLC, including 770 with recurrent or metastatic disease. KRAS G12C mutations were present in 46% and KRAS non-G12C mutations in 54%. Patients with KRAS G12C had a higher tumor mutation burden (median, 8.8 vs. 7 mut/Mb; P = 0.006) and higher median PD-L1 expression (5% vs. 1%). The comutation patterns of STK11 (28% vs. 29%) and KEAP1 (23% vs. 24%) were similar. The median overall survivals from diagnosis were similar for KRAS G12C (13.4 months) and KRAS non-G12C mutations (13.1 months; P = 0.96). In patients with PD-L1 >= 50%, there was not a significant difference in response rate with single-agent immune checkpoint inhibitor for patients with KRAS G12C mutations (40% vs. 58%; P = 0.07).
   Conclusions: We provide outcome data for a large series of patients with KRAS G12C-mutant NSCLC with available therapies, demonstrating that responses and duration of benefit with available therapies are similar to those seen in patients with KRAS non-G12C mutations. Strategies to incorporate new targeted therapies into the current treatment paradigm will need to consider outcomes specific to patients harboring KRAS G12C mutations.
C1 [Arbour, Kathryn C.; Hellmann, Matthew D.; Yu, Helena A.; Kris, Mark G.; Rudin, Charles M.; Lito, Piro; Riely, Gregory J.] Mem Sloan Kettering Canc Ctr, Dept Med, 530 East 74th St, New York, NY 10065 USA.
   [Arbour, Kathryn C.; Hellmann, Matthew D.; Yu, Helena A.; Kris, Mark G.; Rudin, Charles M.; Riely, Gregory J.] Weill Cornell Med Coll, Dept Med, New York, NY USA.
   [Rizvi, Hira; Rudin, Charles M.] Mem Sloan Kettering Canc Ctr, Druckenmiller Ctr Lung Canc Res, 1275 York Ave, New York, NY 10021 USA.
   [Plodkowski, Andrew J.] Mem Sloan Kettering Canc Ctr, Dept Radiol, 1275 York Ave, New York, NY 10021 USA.
   [Hellmann, Matthew D.] Parker Inst Canc Immunotherapy, San Francisco, CA USA.
   [Knezevic, Andrea; Heller, Glenn] Mem Sloan Kettering Canc Ctr, Dept Epidemiol & Biostat, New York, NY 10021 USA.
   [Ladanyi, Marc] Mem Sloan Kettering Canc Ctr, Marie Josee & Henry R Kravis Ctr Mol Oncol, 1275 York Ave, New York, NY 10021 USA.
   [Arcila, Maria E.] Mem Sloan Kettering Canc Ctr, Dept Pathol, Mol Diagnost Serv, 1275 York Ave, New York, NY 10021 USA.
   [Lito, Piro] Mem Sloan Kettering Canc Ctr, Human Oncol & Pathogenesis Program, 1275 York Ave, New York, NY 10021 USA.
RP Arbour, KC (corresponding author), Mem Sloan Kettering Canc Ctr, Dept Med, 530 East 74th St, New York, NY 10065 USA.
EM arbourk@mskcc.org
OI Plodkowski, Andrew/0000-0002-3772-370X; Knezevic,
   Andrea/0000-0002-0741-2150
FU U.S. Department of Health and Human Services through the NCI of the NIH
   [P30 CA008748]; LUNGevity Foundation; Damon Runyon Cancer Research
   Foundation Clinical Investigator Award [CI-98-18]; NIH/NCIUnited States
   Department of Health & Human ServicesNational Institutes of Health (NIH)
   - USANIH National Cancer Institute (NCI) [1R01CA230745-01,
   1R01CA230267-01A1]; Pew Charitable Trusts; Damon Runyon Cancer Research
   Foundation
FX This study was funded by the U.S. Department of Health and Human
   Services through the NCI of the NIH (P30 CA008748). K.C. Arbour was
   supported, in part, by the LUNGevity Foundation. M.D. Hellmann was
   supported, in part, by the Damon Runyon Cancer Research Foundation
   Clinical Investigator Award grant no. CI-98-18 and is a member of the
   Parker Institute for Cancer Immunotherapy. P. Lito was supported, in
   part, by the NIH/NCI (1R01CA230745-01 and 1R01CA230267-01A1), the Pew
   Charitable Trusts, and the Damon Runyon Cancer Research Foundation.
CR Arbour KC, 2018, CLIN CANCER RES, V24, P334, DOI 10.1158/1078-0432.CCR-17-1841
   Blumenschein GR, 2015, ANN ONCOL, V26, P894, DOI 10.1093/annonc/mdv072
   Blumenthal GM, 2019, ANN ONCOL, V30, P830, DOI 10.1093/annonc/mdz060
   Canon J, 2019, NATURE, V575, P217, DOI 10.1038/s41586-019-1694-1
   Cheng DT, 2015, J MOL DIAGN, V17, P251, DOI 10.1016/j.jmoldx.2014.12.006
   Dogan S, 2012, CLIN CANCER RES, V18, P6169, DOI 10.1158/1078-0432.CCR-11-3265
   Gadgeel S, 2019, ANN ONCOL, V30, P64
   Gandhi L, 2018, NEW ENGL J MED, V378, P2078, DOI 10.1056/NEJMoa1801005
   Hallin J, 2020, CANCER DISCOV, V10, P54, DOI 10.1158/2159-8290.CD-19-1167
   Herbst RS, ANN ONCOL, V30
   Hong DS, 2020, NEW ENGL J MED, V383, P1207, DOI 10.1056/NEJMoa1917239
   Howlader N, 2020, NEW ENGL J MED, V383, P640, DOI 10.1056/NEJMoa1916623
   Janne PA, 2017, JAMA-J AM MED ASSOC, V317, P1844, DOI 10.1001/jama.2017.3438
   Jeanson A, 2019, J THORAC ONCOL, V14, P1095, DOI 10.1016/j.jtho.2019.01.011
   Jordan EJ, 2017, CANCER DISCOV, V7, P596, DOI 10.1158/2159-8290.CD-16-1337
   Lito P, 2016, SCIENCE, V351, P604, DOI 10.1126/science.aad6204
   Mezquita L, 2018, JAMA ONCOL, V4, P351, DOI 10.1001/jamaoncol.2017.4771
   Mok TSK, 2019, LANCET, V393, P1819, DOI 10.1016/S0140-6736(18)32409-7
   Offin M, 2019, CANCER-AM CANCER SOC, V125, P4380, DOI 10.1002/cncr.32461
   Ostrem JM, 2013, NATURE, V503, P548, DOI 10.1038/nature12796
   Reck M, 2016, NEW ENGL J MED, V375, P1823, DOI 10.1056/NEJMoa1606774
   Ruppert A-M, 2020, JTO CLIN RES REP, V1
   Schoenfeld AJ, 2020, ANN ONCOL, V31, P599, DOI 10.1016/j.annonc.2020.01.065
   Shen RL, 2019, JCO PRECIS ONCOL, V3, DOI 10.1200/PO.18.00307
   Skoulidis F, 2018, CANCER DISCOV, V8, P822, DOI 10.1158/2159-8290.CD-18-0099
   Yu HA, 2015, J THORAC ONCOL, V10, P431, DOI 10.1097/JTO.0000000000000432
NR 26
TC 1
Z9 1
U1 1
U2 1
PU AMER ASSOC CANCER RESEARCH
PI PHILADELPHIA
PA 615 CHESTNUT ST, 17TH FLOOR, PHILADELPHIA, PA 19106-4404 USA
SN 1078-0432
EI 1557-3265
J9 CLIN CANCER RES
JI Clin. Cancer Res.
PD APR 15
PY 2021
VL 27
IS 8
BP 2209
EP 2215
DI 10.1158/1078-0432.CCR-20-4023
PG 7
WC Oncology
SC Oncology
GA RO6NP
UT WOS:000641160400012
PM 33558425
DA 2021-06-14
ER

PT J
AU Shen, WB
   Shan, B
   Liang, SH
   Zhang, JL
   Yu, YY
   Zhang, YZ
   Wang, GQ
   Bai, YZ
   Qian, B
   Lu, J
   Jiang, Z
AF Shen, Wenbin
   Shan, Boer
   Liang, Shanhui
   Zhang, Junling
   Yu, Yangyang
   Zhang, Yuzi
   Wang, Guoqiang
   Bai, Yuezong
   Qian, Bing
   Lu, Jin
   Jiang, Zhi
TI Hybrid Capture-based Genomic Profiling of Circulating Tumor DNA From
   Patients With Advanced Ovarian Cancer
SO PATHOLOGY & ONCOLOGY RESEARCH
LA English
DT Article
DE circulating tumor DNA; liquid biopsy; ovarian cancer; genomic profiling;
   genomic alterations
AB Objective: We conducted this study to characterize somatic genomic alterations in circulating tumor DNA (ctDNA) from patients with ovarian cancer and compare GAs detected in ctDNA with tissue databases.
   Methods: Hybrid capture-next generation sequencing genomic profiling of 150 genes was performed on ctDNA from 138 patients with ovarian cancer with 1,500x sequencing depth. The GAs detected in ctDNA were compared with those in our ovarian cancer tissue database (N = 488) and the Cancer Genome Atlas (TCGA) database (N = 489).
   Results: 115 patients (83%) had at least 1 GA detected in ctDNA. The most frequently altered genes detected in ctDNA were TP53 (72%), KRAS (11%), LRP1B (10%), ZNF703 (9%) and NF1 (8%). Comparative analysis with our tissue database showed similar frequencies of GAs per gene, although PIK3CA and KRAS mutations were more frequent in tissue and ctDNA, respectively (p < 0.05). Gene amplification and rearrangement were more frequent in ctDNA samples. The mutation frequency of homologous recombination repair associated-genes, VEGF signal/angiogenesis pathways, RAS pathways, NOTCH pathways and MSI-H ratio was not statistically different either in ctDNA or in tissue database. However, the mutation frequency of AKT, PIK3CA, PTEN and STK11 in PI3K/AKT/mTOR pathway was significantly lower than that in tissue samples (p < 0.05).
   Conclusions: Our results suggest that genomic profiling of ctDNA could detect somatic GAs in a significant subset of patients with ovarian cancer. Hybrid capture-NGS based on liquid biopsy has the potential capability to serve as a substitute to tissue biopsy and further studies are warranted.
C1 [Shen, Wenbin; Shan, Boer; Liang, Shanhui] Fudan Univ, Dept Oncol, Shanghai Canc Ctr, Shanghai, Peoples R China.
   [Zhang, Junling; Yu, Yangyang; Zhang, Yuzi; Wang, Guoqiang; Bai, Yuezong] 3D Med Inc, Dept Med, Shanghai, Peoples R China.
   [Qian, Bing; Lu, Jin; Jiang, Zhi] Nanjing Med Univ, Dept Gynecomatous Surg, Jiangsu Canc Hosp, Affiliated Hosp, Nanjing, Peoples R China.
RP Jiang, Z (corresponding author), Nanjing Med Univ, Dept Gynecomatous Surg, Jiangsu Canc Hosp, Affiliated Hosp, Nanjing, Peoples R China.
EM margrate71@163.com
FU Shanghai Anticancer Association (SACA) [SACA-CY1B08, SACA-CY1B09]
FX This study was supported by the Shanghai Anticancer Association (SACA)
   Grants SACA-CY1B08 and SACA-CY1B09.
CR Bell D, 2011, NATURE, V474, P609, DOI 10.1038/nature10166
   Chabon JJ, 2016, NAT COMMUN, V7, DOI 10.1038/ncomms11815
   Cibulskis K, 2013, NAT BIOTECHNOL, V31, P213, DOI 10.1038/nbt.2514
   Garziera M, 2019, CELLS-BASEL, V8, DOI 10.3390/cells8060584
   Koboldt DC, 2012, GENOME RES, V22, P568, DOI 10.1101/gr.129684.111
   Kondrashova O, 2017, CANCER DISCOV, V7, P984, DOI 10.1158/2159-8290.CD-17-0419
   Li H, 2010, BIOINFORMATICS, V26, P589, DOI 10.1093/bioinformatics/btp698
   Macintyre G, 2018, NAT GENET, V50, P1262, DOI 10.1038/s41588-018-0179-8
   Matulonis UA, 2016, NAT REV DIS PRIMERS, V2, DOI 10.1038/nrdp.2016.61
   Muzny DM, 2012, NATURE, V487, P330, DOI 10.1038/nature11252
   National Comprehensive Cancer Network, NCCN CLIN PRACTICE G
   Robinson JT, 2011, NAT BIOTECHNOL, V29, P24, DOI 10.1038/nbt.1754
   Santillan A, 2007, INT J GYNECOL CANCER, V17, P601, DOI 10.1111/j.1525-1438.2007.00820.x
   Wang ZJ, 2019, JAMA ONCOL, V5, P696, DOI 10.1001/jamaoncol.2018.7098
   Xi RB, 2016, NUCLEIC ACIDS RES, V44, P6274, DOI 10.1093/nar/gkw491
   Yang N, 2018, BMC CANCER, V18, DOI 10.1186/s12885-018-4199-7
   Ye K, 2009, BIOINFORMATICS, V25, P2865, DOI 10.1093/bioinformatics/btp394
   Yeung TL, 2015, AM J PHYSIOL-CELL PH, V309, pC444, DOI 10.1152/ajpcell.00188.2015
NR 18
TC 0
Z9 0
U1 1
U2 1
PU FRONTIERS MEDIA SA
PI LAUSANNE
PA AVENUE DU TRIBUNAL FEDERAL 34, LAUSANNE, CH-1015, SWITZERLAND
SN 1219-4956
EI 1532-2807
J9 PATHOL ONCOL RES
JI Pathol. Oncol. Res.
PD APR 9
PY 2021
VL 27
AR 581534
DI 10.3389/pore.2021.581534
PG 6
WC Oncology; Pathology
SC Oncology; Pathology
GA RQ3CQ
UT WOS:000642300400001
OA Other Gold
DA 2021-06-14
ER

PT J
AU Zhang, N
   Liu, C
   Zhang, Y
   Xu, DM
   Gui, L
   Lu, YX
   Zhang, Q
AF Zhang, Nan
   Liu, Chao
   Zhang, Yi
   Xu, Dongmei
   Gui, Li
   Lu, Yunxia
   Zhang, Qiu
TI Liraglutide regulates lipid metabolism via FGF21-LKB1-AMPK-ACC1 pathway
   in white adipose tissues and macrophage of type 2 diabetic mice
SO BIOCHEMICAL AND BIOPHYSICAL RESEARCH COMMUNICATIONS
LA English
DT Article
DE Liraglutide; FGF21; FGFR3; AMPK; White adipose tissues; Macrophage
AB Liraglutide (LRG), a glucagon-like peptide 1 analogue (GLP1A), could decrease body mass of type 2 diabetes (T2DM), but the exact molecular mechanism of LRG has not been elucidated. This study was performed to explore whether LRG regulated TG synthesis via secretion of FGF21 and modulating AMP-dependent protein kinase (AMPK) pathway in an autocrine mode. Two-month-old male C57BL/6 mice were fed high-fat diet (HFD) for 4 months followed by injection of 30 mg/kg streptozotocin (STZ) to induce state of T2DM. Then DM mice were given LRG (0.4 mg/kg/d) for 4 months. Body mass, serum lipids and FGF21 levels, related gene expression were analyzed. Lipopolysaccharide (LPS)-induced RAW264.7 cells were treated with palmitic acid and different concentrations of LRG. Then Exendin (9-39), siRNA targeted to liver kinase B1 (LKB1) and Compound C were used to confirm the signaling pathway. LRG decreased adipocyte size, increased secretion of FGF21, and promoted phosphorylation of LKB1, AMPK and Acetyl coenzyme A carboxylase 1 (ACC1) in white adipose tissue (WAT) of DM mice. LRG also increased phosphorylation of fibroblast growth factor receptor 3 (FGFR3), LKB1, AMPK and ACC1 via FGF21 secretion, which ultimately inhibited synthesis of TG in macrophage. In conclusion, FGF21 is induced to be expressed in macrophage by LRG, which then activates LKB1-AMPK-ACC1 pathway in an autocrine manner.
   (c) 2021 Elsevier Inc. All rights reserved.
C1 [Zhang, Nan; Liu, Chao; Zhang, Yi; Zhang, Qiu] Anhui Med Univ, Dept Endocrinol & Metab, Affiliated Hosp 1, Hefei, Peoples R China.
   [Zhang, Yi] Anhui Med Univ, Dept Maternal Child & Adolescent Hlth, Sch Publ Hlth, Hefei, Peoples R China.
   [Xu, Dongmei; Lu, Yunxia] Dept Biochem & Mol Biol, Hefei, Anhui, Peoples R China.
   [Gui, Li; Lu, Yunxia] Anhui Med Univ, Sch Basic Med Sci, Comprehens Lab, Hefei, Peoples R China.
RP Zhang, Q (corresponding author), Anhui Med Univ, Dept Endocrinol & Metab, Affiliated Hosp 1, Hefei, Peoples R China.; Lu, YX (corresponding author), Anhui Med Univ, Sch Basic Med Sci, Dept Biochem & Mol Biol, Hefei, Peoples R China.
EM luyunxia@ahmu.edu.cn; zhangqiu@ahmu.edu.cn
FU National Natural Science Foundation of ChinaNational Natural Science
   Foundation of China (NSFC) [81970703, 51976026]; Natural Science
   Foundation of Anhui Province of ChinaNatural Science Foundation of Anhui
   Province [1808085MH233]
FX This study was supported by research grants from National Natural
   Science Foundation of China (81970703, 51976026) , Natural Science
   Foundation of Anhui Province of China (1808085MH233) .
CR Adams AC, 2012, PLOS ONE, V7, DOI 10.1371/journal.pone.0038438
   Armstrong MJ, 2016, J HEPATOL, V64, P399, DOI 10.1016/j.jhep.2015.08.038
   Badman MK, 2007, CELL METAB, V5, P426, DOI 10.1016/j.cmet.2007.05.002
   BonDurant LD, 2017, CELL METAB, V25, P935, DOI 10.1016/j.cmet.2017.03.005
   Buganova M, 2017, J ENDOCRINOL, V233, P93, DOI 10.1530/JOE-16-0478
   Chau MDL, 2010, P NATL ACAD SCI USA, V107, P12553, DOI 10.1073/pnas.1006962107
   Davies MJ, 2015, JAMA-J AM MED ASSOC, V314, P687, DOI 10.1001/jama.2015.9676
   Dutchak PA, 2012, CELL, V148, P556, DOI 10.1016/j.cell.2011.11.062
   Fasshauer M, 2015, TRENDS PHARMACOL SCI, V36, P461, DOI 10.1016/j.tips.2015.04.014
   Fullerton MD, 2013, NAT MED, V19, P1649, DOI 10.1038/nm.3372
   Holland WL, 2013, CELL METAB, V17, P790, DOI 10.1016/j.cmet.2013.03.019
   Hondares E, 2011, J BIOL CHEM, V286, P12983, DOI 10.1074/jbc.M110.215889
   Li ZM, 2019, DIABETES METAB SYNDR, V12, P1697, DOI 10.2147/DMSO.S216455
   Lin ZF, 2013, CELL METAB, V17, P779, DOI 10.1016/j.cmet.2013.04.005
   Lynch L, 2016, CELL METAB, V24, P510, DOI 10.1016/j.cmet.2016.08.003
   Madhavi YV, 2019, CURR MED CHEM, V26, P5207, DOI 10.2174/0929867325666180406120051
   Meier JJ, 2012, NAT REV ENDOCRINOL, V8, P728, DOI 10.1038/nrendo.2012.140
   Minard AY, 2016, CELL REP, V17, P29, DOI 10.1016/j.celrep.2016.08.086
   Muscogiuri G, 2017, TRENDS ENDOCRIN MET, V28, P88, DOI 10.1016/j.tem.2016.10.001
   Nonogaki K, 2014, BIOMED RES INT, V2014, DOI 10.1155/2014/751930
   Santilli F, 2017, DIABETES CARE, V40, P1556, DOI 10.2337/dc17-0589
   Shao YM, 2015, DRUG DES DEV THER, V9, P1177, DOI 10.2147/DDDT.S79175
   Steinberg GR, 2019, NAT REV DRUG DISCOV, V18, P527, DOI 10.1038/s41573-019-0019-2
   Vendrell J, 2011, ENDOCRINOLOGY, V152, P4072, DOI 10.1210/en.2011-1070
   Wang YG, 2015, J GERIATR CARDIOL, V12, P410, DOI 10.11909/j.issn.1671-5411.2015.04.013
   Woo YC, 2017, CLIN ENDOCRINOL, V86, P37, DOI 10.1111/cen.13229
   Zhao L, 2019, J ENDOCRINOL, V240, P271, DOI 10.1530/JOE-18-0374
NR 27
TC 0
Z9 0
U1 12
U2 12
PU ACADEMIC PRESS INC ELSEVIER SCIENCE
PI SAN DIEGO
PA 525 B ST, STE 1900, SAN DIEGO, CA 92101-4495 USA
SN 0006-291X
EI 1090-2104
J9 BIOCHEM BIOPH RES CO
JI Biochem. Biophys. Res. Commun.
PD APR 9
PY 2021
VL 548
BP 120
EP 126
DI 10.1016/j.bbrc.2021.02.065
PG 7
WC Biochemistry & Molecular Biology; Biophysics
SC Biochemistry & Molecular Biology; Biophysics
GA RB1JH
UT WOS:000631872200018
PM 33640604
DA 2021-06-14
ER

PT J
AU Sasaki, Y
   Ikeda, Y
   Uchikado, Y
   Akasaki, Y
   Sadoshima, J
   Ohishi, M
AF Sasaki, Yuichi
   Ikeda, Yoshiyuki
   Uchikado, Yoshihiro
   Akasaki, Yuichi
   Sadoshima, Junichi
   Ohishi, Mitsuru
TI Estrogen Plays a Crucial Role in Rab9-Dependent Mitochondrial Autophagy,
   Delaying Arterial Senescence
SO JOURNAL OF THE AMERICAN HEART ASSOCIATION
LA English
DT Article
DE autophagy; estrogen; mitochondria; vascular senescence
AB Background
   The risk of cardiovascular disease is known to increase after menopause. Mitochondria, which undergo quality control via mitochondrial autophagy, play a crucial role in the regulation of cellular senescence. The aim of this study was to investigate whether the effect of estrogen-mediated protection from senescence on arteries is attributed to the induction of mitochondrial autophagy.
   Methods and Results
   We used human umbilical vein cells, vascular smooth muscle cells, and 12-week-old female C57BL/6 mice. The administration of 17 beta-estradiol (E2) to cells inhibited cellular senescence and mitochondrial dysfunction. Furthermore, E2 increased mitochondrial autophagy, maintaining mitochondrial function, and retarding cellular senescence. Of note, E2 did not modulate LC3 (light chain 3), and ATG7 (autophagy related 7) deficiency did not suppress mitochondrial autophagy in E2-treated cells. Conversely, E2 increased the colocalization of Rab9 with LAMP2 (lysosomal-associated membrane protein 2) signals. The E2-mediated effects on mitochondrial autophagy were abolished by the knockdown of either Ulk1 or Rab9. These results suggest that E2-mediated mitochondrial autophagy is associated with Rab9-dependent alternative autophagy. E2 upregulated SIRT1 (sirtuin 1) and activated LKB1 (liver kinase B1), AMPK (adenosine monophosphate-activated protein kinase), and Ulk1, indicating that the effect of E2 on the induction of Rab9-dependent alternative autophagy is mediated by the SIRT1/LKB1/AMPK/Ulk1 pathway. Compared with the sham-operated mice, ovariectomized mice showed reduced mitochondrial autophagy and accelerated mitochondrial dysfunction and arterial senescence; these detrimental alterations were successfully rescued by the administration of E2.
   Conclusions
   We showed that E2-induced mitochondrial autophagy plays a crucial role in the delay of vascular senescence. The Rab9-dependent alternative autophagy is behind E2-induced mitochondrial autophagy.
C1 [Sasaki, Yuichi; Ikeda, Yoshiyuki; Uchikado, Yoshihiro; Akasaki, Yuichi; Ohishi, Mitsuru] Kagoshima Univ, Grad Sch Med & Dent Sci, Dept Cardiovasc Med & Hypertens, Kagoshima, Japan.
   [Sadoshima, Junichi] Rutgers New Jersey Med Sch, Dept Cell Biol & Mol Med, Newark, NJ USA.
RP Ikeda, Y (corresponding author), Grad Sch Med & Dent Sci, Dept Cardiovasc Med & Hypertens, 8-35-1 Sakuragaoka, Kagoshima 8908520, Japan.
EM alltezza@m2.kufm.kagoshima-u.ac.jp
FU Japan Society for the Promotion of Science KAKENHIMinistry of Education,
   Culture, Sports, Science and Technology, Japan (MEXT)Japan Society for
   the Promotion of ScienceGrants-in-Aid for Scientific Research (KAKENHI)
   [JP16K09250]
FX This work was supported by the Japan Society for the Promotion of
   Science KAKENHI (Grant No., JP16K09250).
CR Alers S, 2012, MOL CELL BIOL, V32, P2, DOI 10.1128/MCB.06159-11
   [Anonymous], 2021, J AM HEART ASSOC, V10, DOI [10.1161/JAHA.120.019310, DOI 10.1161/JAHA.120.019310]
   Bach M, 2011, BIOCHEM J, V440, P283, DOI 10.1042/BJ20101894
   Barton M, 2007, ARTERIOSCL THROM VAS, V27, P1669, DOI 10.1161/ATVBAHA.106.130260
   Bravo-San Pedro JM, 2017, CIRC RES, V120, P1812, DOI 10.1161/CIRCRESAHA.117.311082
   Buchberger A, 2010, MOL CELL, V40, P238, DOI 10.1016/j.molcel.2010.10.001
   Denzel MS, 2014, CELL, V156, P1167, DOI 10.1016/j.cell.2014.01.061
   Egan DF, 2011, SCIENCE, V331, P456, DOI 10.1126/science.1196371
   Finkel T, 2007, NATURE, V448, P767, DOI 10.1038/nature05985
   Hodis HN, 2016, NEW ENGL J MED, V374, P1221, DOI 10.1056/NEJMoa1505241
   HOFLAND LJ, 1987, MOL CELL ENDOCRINOL, V54, P43, DOI 10.1016/0303-7207(87)90138-9
   Ikeda Y, 2015, J MOL CELL CARDIOL, V78, P116, DOI 10.1016/j.yjmcc.2014.09.019
   Ikeda Y, 2015, CIRC RES, V116, P264, DOI 10.1161/CIRCRESAHA.116.303356
   Kaeberlein M, 1999, GENE DEV, V13, P2570, DOI 10.1101/gad.13.19.2570
   KANNEL WB, 1976, ANN INTERN MED, V85, P447, DOI 10.7326/0003-4819-85-4-447
   Kluge MA, 2013, CIRC RES, V112, P1171, DOI 10.1161/CIRCRESAHA.111.300233
   Komatsu M, 2005, J CELL BIOL, V169, P425, DOI 10.1083/jcb.200412022
   Kuma A, 2004, NATURE, V432, P1032, DOI 10.1038/nature03029
   Lakatta EG, 2003, CIRCULATION, V107, P139, DOI 10.1161/01.CIR.0000048892.83521.58
   Lan F, 2008, J BIOL CHEM, V283, P27628, DOI 10.1074/jbc.M805711200
   LaRocca TJ, 2013, MECH AGEING DEV, V134, P314, DOI 10.1016/j.mad.2013.04.004
   LaRocca TJ, 2012, J PHYSIOL-LONDON, V590, P3305, DOI 10.1113/jphysiol.2012.229690
   Lazarou M, 2015, NATURE, V524, P309, DOI 10.1038/nature14893
   Levine B, 2008, CELL, V132, P27, DOI 10.1016/j.cell.2007.12.018
   Madamanchi NR, 2007, CIRC RES, V100, P460, DOI 10.1161/01.RES.0000258450.44413.96
   Mihaylova MM, 2013, TRENDS ENDOCRIN MET, V24, P48, DOI 10.1016/j.tem.2012.09.003
   Miyauchi T, 2012, CIRC J, V76, P1712, DOI 10.1253/circj.CJ-11-0915
   Narendra D, 2008, J CELL BIOL, V183, P795, DOI 10.1083/jcb.200809125
   Nguyen TN, 2016, TRENDS CELL BIOL, V26, P733, DOI 10.1016/j.tcb.2016.05.008
   Nishida Y, 2009, NATURE, V461, P654, DOI 10.1038/nature08455
   North BJ, 2012, CIRC RES, V110, P1097, DOI 10.1161/CIRCRESAHA.111.246876
   Rubinsztein DC, 2011, CELL, V146, P682, DOI 10.1016/j.cell.2011.07.030
   Saito T, 2019, J CLIN INVEST, V129, P802, DOI 10.1172/JCI122035
   Saito T, 2015, CIRC RES, V116, P1477, DOI 10.1161/CIRCRESAHA.116.303790
   Sasaki Y, 2020, J ATHEROSCLER THROMB, V27, P47, DOI 10.5551/jat.47993
   Shang LB, 2011, P NATL ACAD SCI USA, V108, P4788, DOI 10.1073/pnas.1100844108
   Sheffield-Moore M, 2004, TRENDS ENDOCRIN MET, V15, P110, DOI 10.1016/j.tem.2004.02.009
   Shimizu S, 2018, MOL CELLS, V41, P50, DOI 10.14348/molcells.2018.2215
   Stevenson JC, 2011, MATURITAS, V70, P197, DOI 10.1016/j.maturitas.2011.05.017
   Sun N, 2016, MOL CELL, V61, P654, DOI 10.1016/j.molcel.2016.01.028
   Ungvari Z, 2018, CIRC RES, V123, P849, DOI 10.1161/CIRCRESAHA.118.311378
   Vina J, 2010, J ALZHEIMERS DIS, V20, pS527, DOI 10.3233/JAD-2010-100501
   Wei Y, 2019, J STEROID BIOCHEM, V191, DOI 10.1016/j.jsbmb.2019.105380
   Wesierska-Gadek J, 2007, CELL MOL BIOL LETT, V12, P280, DOI 10.2478/s11658-007-0002-5
   Wu WW, 2015, PLOS ONE, V10, DOI 10.1371/journal.pone.0132499
   Xiang J, 2019, AUTOPHAGY, V15, P197, DOI 10.1080/15548627.2018.1520549
   Xing DQ, 2009, ARTERIOSCL THROM VAS, V29, P289, DOI 10.1161/ATVBAHA.108.182279
   Yang HJ, 2020, J CELL MOL MED, V24, P9300, DOI 10.1111/jcmm.15579
   Youle RJ, 2011, NAT REV MOL CELL BIO, V12, P9, DOI 10.1038/nrm3028
   Zheng Z, 2012, DIABETES, V61, P217, DOI 10.2337/db11-0416
NR 50
TC 1
Z9 1
U1 1
U2 1
PU WILEY
PI HOBOKEN
PA 111 RIVER ST, HOBOKEN 07030-5774, NJ USA
SN 2047-9980
J9 J AM HEART ASSOC
JI J. Am. Heart Assoc.
PD APR 6
PY 2021
VL 10
IS 7
AR e019310
DI 10.1161/JAHA.120.019310
PG 41
WC Cardiac & Cardiovascular Systems
SC Cardiovascular System & Cardiology
GA RJ6ZI
UT WOS:000637748900034
PM 33719502
OA DOAJ Gold
DA 2021-06-14
ER

PT J
AU Lu, SS
   Shi, JP
   Zhang, XB
   Kong, FZ
   Liu, LL
   Dong, XW
   Wang, K
   Shen, DH
AF Lu, Shanshan
   Shi, Junping
   Zhang, Xiaobo
   Kong, Fangzhou
   Liu, Lili
   Dong, Xiaowei
   Wang, Kai
   Shen, Danhua
TI Comprehensive genomic profiling and prognostic analysis of cervical
   gastric-type mucinous adenocarcinoma
SO VIRCHOWS ARCHIV
LA English
DT Article; Early Access
DE Cervix; Gastric-type mucinous adenocarcinoma; Genomic alterations;
   Next-generation sequencing; Prognosis; Molecular targets
AB Gastric-type mucinous adenocarcinoma (GAS) is an uncommon cervical adenocarcinoma, which is not associated with human papillomavirus (HPV) infection. Compared with HPV-associated cervical adenocarcinoma, GAS has characteristics of larger volume, deep invasion, and easy to metastasize to distant sites. Also, GAS is typically resistant to chemo/radiotherapy. Few studies have reported the molecular genetic characteristics of GAS. In order to investigate the molecular genetic characteristics of GAS and reveal its possible pathogenesis, 15 GAS patients were enrolled from Peking University People's Hospital (2009-2019) and examined with next-generation sequencing (NGS). Based on the clinicopathologic feature analysis, we found that the presence of lymph node metastasis and extensive lymphovascular invasion were associated with poor survival outcomes of GAS (p = 0.0042 and p = 0.005, respectively). Based on the NGS testing, our results showed that the most frequently mutated gene was TP53 (8/15, 53.3%), followed by STK11, CDKN2A, and ARID1A. STK11 mutations were more frequent in well-differentiated GAS (33.3% vs. 0.0%, p = 0.026) and patients with extensive lymphovascular invasion (33.3% vs. 0.0%, p = 0.044). Survival analysis revealed that STK11 mutations were significantly associated with the poor prognosis of GAS (p = 0.01). Our results also showed that mutations in the target drug were detected in 53.3% of GAS patients. Patients with ERBB2 amplification (13.3%) presented the highest level of evidence according to OncoKB recommendations. These results indicate that the genomic alterations of GAS mainly involved the cell cycle and PI3K/AKT signaling pathways, and some therapeutic candidates were identified in GAS patients.
C1 [Lu, Shanshan; Zhang, Xiaobo; Kong, Fangzhou; Liu, Lili; Shen, Danhua] Peking Univ, Peoples Hosp, Dept Pathol, 11 Xizhimen South St, Beijing 100044, Peoples R China.
   [Shi, Junping; Dong, Xiaowei; Wang, Kai] OrigiMed, 115 Xinjunhuan Rd,5th Floor,Bldg 3, Shanghai 201114, Peoples R China.
RP Shen, DH (corresponding author), Peking Univ, Peoples Hosp, Dept Pathol, 11 Xizhimen South St, Beijing 100044, Peoples R China.
EM Shenpath59@163.com
CR Adegoke O, 2012, J WOMENS HEALTH, V21, P1031, DOI 10.1089/jwh.2011.3385
   Beggs AD, 2010, GUT, V59, P975, DOI 10.1136/gut.2009.198499
   Bray F, 2018, CA-CANCER J CLIN, V68, P394, DOI 10.3322/caac.21492
   Burk RD, 2017, NATURE, V543, P378, DOI 10.1038/nature21386
   Cao JY, 2019, ONCOLOGIST, V24, pE1294, DOI 10.1634/theoncologist.2019-0236
   Chakravarty D, 2017, JCO PRECIS ONCOL, V1
   Chung TKH, 2015, INT J CANCER, V137, P776, DOI 10.1002/ijc.29456
   de Sanjose S, 2010, LANCET ONCOL, V11, P1048, DOI 10.1016/S1470-2045(10)70230-8
   Garg S, 2019, MODERN PATHOL, V32, P1823, DOI 10.1038/s41379-019-0305-x
   Hirose S, 2020, GYNECOL ONCOL, V156, P203, DOI 10.1016/j.ygyno.2019.10.022
   Hodgson A, 2020, INT J GYNECOL PATHOL, V39, P578, DOI 10.1097/PGP.0000000000000665
   Karamurzin YS, 2015, AM J SURG PATHOL, V39, P1449, DOI 10.1097/PAS.0000000000000532
   Kojima A, 2007, AM J SURG PATHOL, V31, P664, DOI 10.1097/01.pas.0000213434.91868.b0
   Kurman RJ., 2019, WHO CLASSIFICATION T, V5th
   Li VD, 2019, J CANCER RES CLIN, V145, P625, DOI 10.1007/s00432-018-2817-z
   Meserve Emily E K, 2016, Surg Pathol Clin, V9, P243, DOI 10.1016/j.path.2016.01.006
   Molijn A, 2016, INT J CANCER, V138, P409, DOI 10.1002/ijc.29722
   Nicolas I, 2019, MODERN PATHOL, V32, P1189, DOI 10.1038/s41379-019-0249-1
   NIGRO JM, 1989, NATURE, V342, P705, DOI 10.1038/342705a0
   Ojesina AI, 2014, NATURE, V506, P371, DOI 10.1038/nature12881
   Petitjean A, 2007, ONCOGENE, V26, P2157, DOI 10.1038/sj.onc.1210302
   Pirog EC, 2014, MODERN PATHOL, V27, P1559, DOI 10.1038/modpathol.2014.55
   Schiffman M, 2016, NAT REV DIS PRIMERS, V2, DOI 10.1038/nrdp.2016.86
   Shigematsu H, 2005, CANCER RES, V65, P1642, DOI 10.1158/0008-5472.CAN-04-4235
   Skoulidis F, 2018, CANCER DISCOV, V8, P822, DOI 10.1158/2159-8290.CD-18-0099
   SLAMON DJ, 1989, SCIENCE, V244, P707, DOI 10.1126/science.2470152
   Smith HO, 2000, GYNECOL ONCOL, V78, P97, DOI 10.1006/gyno.2000.5826
   Wang SS, 2004, CANCER-AM CANCER SOC, V100, P1035, DOI 10.1002/cncr.20064
   Wen WH, 2015, J MOL DIAGN, V17, P487, DOI 10.1016/j.jmoldx.2015.04.003
   Wolff AC, 2018, J CLIN ONCOL, V36, P2105, DOI 10.1200/JCO.2018.77.8738
   Wright AA, 2013, CANCER-AM CANCER SOC, V119, P3776, DOI 10.1002/cncr.28288
   Bosch FX, 2008, VACCINE, V26, pK1, DOI 10.1016/j.vaccine.2008.05.064
   Yemelyanova A, 2011, MODERN PATHOL, V24, P1248, DOI 10.1038/modpathol.2011.85
NR 33
TC 0
Z9 0
U1 0
U2 0
PU SPRINGER
PI NEW YORK
PA ONE NEW YORK PLAZA, SUITE 4600, NEW YORK, NY, UNITED STATES
SN 0945-6317
EI 1432-2307
J9 VIRCHOWS ARCH
JI Virchows Arch.
DI 10.1007/s00428-021-03080-y
EA APR 2021
PG 11
WC Pathology
SC Pathology
GA RI0XL
UT WOS:000636632800001
PM 33817764
DA 2021-06-14
ER

PT J
AU Srinivasan, MP
   Bhopale, KK
   Caracheo, AA
   Kaphalia, L
   Loganathan, G
   Balamurugan, AN
   Rastellini, C
   Kaphalia, BS
AF Srinivasan, Mukund P.
   Bhopale, Kamlesh K.
   Caracheo, Anna A.
   Kaphalia, Lata
   Loganathan, Gopalakrishnan
   Balamurugan, Appakalai N.
   Rastellini, Cristiana
   Kaphalia, Bhupendra S.
TI Differential cytotoxicity, ER/oxidative stress, dysregulated AMPK alpha
   signaling, and mitochondrial stress by ethanol and its metabolites in
   human pancreatic acinar cells
SO ALCOHOLISM-CLINICAL AND EXPERIMENTAL RESEARCH
LA English
DT Article
DE alcoholic pancreatitis; acetaldehyde; AMPK&#945; ER stress; fatty acid
   ethyl esters; human pancreatic acinar cells
AB Background Alcoholic chronic pancreatitis (ACP) is a serious inflammatory disorder of the exocrine pancreatic gland. A previous study from this laboratory showed that ethanol (EtOH) causes cytotoxicity, dysregulates AMPK alpha and ER/oxidative stress signaling, and induces inflammatory responses in primary human pancreatic acinar cells (hPACs). Here we examined the differential cytotoxicity of EtOH and its oxidative (acetaldehyde) and nonoxidative (fatty acid ethyl esters; FAEEs) metabolites in hPACs was examined to understand the metabolic basis and mechanism of ACP.
   Methods We evaluated concentration-dependent cytotoxicity, AMPK alpha inactivation, ER/oxidative stress, and inflammatory responses in hPACs by incubating them for 6 h with EtOH, acetaldehyde, or FAEEs at clinically relevant concentrations reported in alcoholic subjects using conventional methods. Cellular bioenergetics (mitochondrial stress and a real-time ATP production rate) were determined using Seahorse XFp Extracellular Flux Analyzer in AR42J cells treated with acetaldehyde or FAEEs.
   Results We observed concentration-dependent increases in LDH release, inactivation of AMPK alpha along with upregulation of ACC1 and FAS (key lipogenic proteins), downregulation of p-LKB1 (an oxidative stress-sensitive upstream kinase regulating AMPK alpha) and CPT1A (involved in beta-oxidation of fatty acids) in hPACs treated with EtOH, acetaldehyde, or FAEEs. Concentration-dependent increases in oxidative stress and ER stress as measured by GRP78, unspliced XBP1, p-eIF2 alpha, and CHOP along with activation of p-JNK1/2, p-ERK1/2, and p-P38MAPK were present in cells treated with EtOH, acetaldehyde, or FAEEs, respectively. Furthermore, a significant decrease was observed in the total ATP production rate with subsequent mitochondrial stress in AR42J cells treated with acetaldehyde and FAEEs.
   Conclusions EtOH and its metabolites, acetaldehyde and FAEEs, caused cytotoxicity, ER/oxidative and mitochondrial stress, and dysregulated AMPK alpha signaling, suggesting a key role of EtOH metabolism in the etiopathogenesis of ACP. Because oxidative EtOH metabolism is negligible in the exocrine pancreas, the pathogenesis of ACP could be attributable to the formation of FAEEs and related pancreatic acinar cell injury.
C1 [Srinivasan, Mukund P.; Bhopale, Kamlesh K.; Caracheo, Anna A.; Kaphalia, Bhupendra S.] Univ Texas Med Branch, Dept Pathol, Galveston, TX 77550 USA.
   [Kaphalia, Lata; Rastellini, Cristiana] Univ Texas Med Branch, Dept Internal Med, Galveston, TX 77555 USA.
   [Loganathan, Gopalakrishnan; Balamurugan, Appakalai N.] Univ Louisville, Dept Surg, Louisville, KY 40292 USA.
   [Balamurugan, Appakalai N.] Univ Cincinnati, Dept Surg, Cincinnati Childrens Hosp Med Ctr, Islet Biol Lab,Div Pediat Gen & Thorac Surg, 231 Bethesda Ave, Cincinnati, OH 45267 USA.
   [Rastellini, Cristiana] Univ Texas Med Branch, Dept Neurosci & Cell Biol, Galveston, TX 77555 USA.
   [Rastellini, Cristiana] Univ Texas Med Branch, Dept Microbiol & Immunol, Galveston, TX 77555 USA.
RP Kaphalia, BS (corresponding author), Univ Texas Med Branch, Dept Pathol, Galveston, TX 77550 USA.
EM bkaphali@utmb.edu
OI Kaphalia, Bhupendra/0000-0002-3794-0392
FU National Institute on Alcohol Abuse and AlcoholismUnited States
   Department of Health & Human ServicesNational Institutes of Health (NIH)
   - USANIH National Institute on Alcohol Abuse & Alcoholism (NIAAA)
   [AA24699, AA25850]
FX National Institute on Alcohol Abuse and Alcoholism, Grant/Award Number:
   AA24699 and AA25850
CR Amer SM, 2018, EXP MOL PATHOL, V104, P89, DOI 10.1016/j.yexmp.2018.01.002
   Ansari, 1996, RES COMMUN PHARM TOX, V1, P173
   Aoun E, 2009, PANCREATOLOGY, V9, P777, DOI 10.1159/000214191
   Apte MV, 2010, J GASTROEN HEPATOL, V25, P1816, DOI 10.1111/j.1440-1746.2010.06445.x
   Apte MV, 2005, ALCOHOL CLIN EXP RES, V29, P1299, DOI 10.1097/01.ALC.0000171893.14163.07
   Armstrong JA, 2018, J BIOL CHEM, V293, P8032, DOI 10.1074/jbc.RA118.003200
   Aroor AR, 2004, LIFE SCI, V74, P2339, DOI 10.1016/j.lfs.2003.11.001
   Balamurugan AN, 2010, TRANSPLANTATION, V89, P954, DOI 10.1097/TP.0b013e3181d21e9a
   Barrera G, 2015, ANTIOXID REDOX SIGN, V22, P1681, DOI 10.1089/ars.2014.6166
   Bhopale KK, 2006, ALCOHOL, V39, P179, DOI 10.1016/j.alcohol.2006.09.005
   Bhopale KK, 2014, IN VITRO CELL DEV-AN, V50, P373, DOI 10.1007/s11626-013-9700-7
   Brivet FG, 1999, CRIT CARE MED, V27, P749, DOI 10.1097/00003246-199904000-00029
   Carling D, 2008, INT J OBESITY, V32, pS55, DOI 10.1038/ijo.2008.124
   Chen LY, 2010, EXP MOL MED, V42, P205, DOI 10.3858/emm.2010.42.3.021
   Coutts M, 2007, IN VITRO CELL DEV-AN, V43, P2, DOI 10.1007/s11626-006-9006-0
   Criddle DN, 2004, P NATL ACAD SCI USA, V101, P10738, DOI 10.1073/pnas.0403431101
   Criddle DN, 2006, GASTROENTEROLOGY, V130, P781, DOI 10.1053/j.gastro.2005.12.031
   Dabrowski A, 2000, PANCREAS, V21, P376, DOI 10.1097/00006676-200011000-00008
   Das SK, 2007, LIFE SCI, V81, P177, DOI 10.1016/j.lfs.2007.05.005
   Dolai S, 2012, GASTROENTEROLOGY, V143, P832, DOI 10.1053/j.gastro.2012.06.011
   DOYLE KM, 1994, J LIPID RES, V35, P428
   Gaschler MM, 2017, BIOCHEM BIOPH RES CO, V482, P419, DOI 10.1016/j.bbrc.2016.10.086
   Gukovskaya AS, 2002, GASTROENTEROLOGY, V122, P106, DOI 10.1053/gast.2002.30302
   Gukovskaya AS, 1997, J CLIN INVEST, V100, P1853, DOI 10.1172/JCI119714
   HABER PS, 1993, J LAB CLIN MED, V121, P759
   Haber PS, 2004, PANCREATOLOGY, V4, P82, DOI 10.1159/000077608
   Hauck AK, 2016, J LIPID RES, V57, P1976, DOI 10.1194/jlr.R066597
   He ZJ, 2001, J GASTROINTEST SURG, V5, P531, DOI 10.1016/S1091-255X(01)80092-5
   Hirota M, 2000, PANCREAS, V21, P141, DOI 10.1097/00006676-200008000-00006
   Irrera N, 2014, WORLD J GASTROENTERO, V20, P16535, DOI 10.3748/wjg.v20.i44.16535
   Kaphalia B.S, 2001, CELL MOL BIOL, V47
   Kaphalia BS, 2010, TOXICOL APPL PHARM, V246, P154, DOI 10.1016/j.taap.2010.05.002
   Kaphalia BS, 2004, ALCOHOL, V34, P151, DOI 10.1016/j.alcohol.2004.07.013
   Kaphalia BS, 2003, J BIOCHEM MOL TOXIC, V17, P338, DOI 10.1002/jbt.10097
   Kaphalia L, 2019, ALCOHOL CLIN EXP RES, V43, P1682, DOI 10.1111/acer.14131
   Kim H, 2015, AM J PHYSIOL-RENAL, V308, pF226, DOI 10.1152/ajprenal.00495.2014
   KORSTEN MA, 1975, NEW ENGL J MED, V292, P386, DOI 10.1056/NEJM197502202920802
   LAPOSATA EA, 1986, SCIENCE, V231, P497, DOI 10.1126/science.3941913
   Liangpunsakul S, 2010, AM J PHYSIOL-GASTR L, V298, pG1004, DOI 10.1152/ajpgi.00482.2009
   Lugea A, 2017, GASTROENTEROLOGY, V153, P1674, DOI 10.1053/j.gastro.2017.08.036
   Lugea A, 2017, AM J PATHOL, V187, P2726, DOI 10.1016/j.ajpath.2017.08.017
   MAJUMDAR APN, 1986, AM J PHYSIOL, V250, pG598
   McCarroll JA, 2003, PANCREAS, V27, P150, DOI 10.1097/00006676-200308000-00008
   Miyasaka K, 2005, PANCREAS, V30, pE87, DOI 10.1097/01.mpa.0000160960.21580.mL
   Mukherjee R, 2016, GUT, V65, P1333, DOI 10.1136/gutjnl-2014-308553
   NORDBACK IH, 1991, ANN SURG, V214, P671, DOI 10.1097/00000658-199112000-00006
   NUUTINEN H, 1983, ALCOHOL CLIN EXP RES, V7, P163, DOI 10.1111/j.1530-0277.1983.tb05432.x
   Ozcan L, 2010, CELL CYCLE, V9, P223, DOI 10.4161/cc.9.2.10596
   Pandol SJ, 2010, DIGEST DIS, V28, P776, DOI 10.1159/000327212
   Pandol SJ, 2011, ALCOHOL CLIN EXP RES, V35, P830, DOI 10.1111/j.1530-0277.2010.01408.x
   PANES J, 1993, ALCOHOL CLIN EXP RES, V17, P48, DOI 10.1111/j.1530-0277.1993.tb00725.x
   Pearson G, 2001, ENDOCR REV, V22, P153, DOI 10.1210/er.22.2.153
   Perez S, 2015, REDOX BIOL, V5, P1, DOI 10.1016/j.redox.2015.01.014
   Rasineni K, 2020, BIOMOLECULES, V10, DOI 10.3390/biom10050669
   Regner S, 2008, PANCREATOLOGY, V8, P42, DOI 10.1159/000114866
   RICORDI C, 1988, DIABETES, V37, P413, DOI 10.2337/diabetes.37.4.413
   Sah RP, 2014, J BIOL CHEM, V289, P27551, DOI 10.1074/jbc.M113.528174
   SANKARAN H, 1985, BIOCHEM PHARMACOL, V34, P2859, DOI 10.1016/0006-2952(85)90007-3
   SHARKAWI M, 1984, LIFE SCI, V35, P2353, DOI 10.1016/0024-3205(84)90527-7
   Shearn CT, 2014, J BIOL CHEM, V289, P15449, DOI 10.1074/jbc.M113.543942
   Srinivasan MP, 2020, BIOCHEM PHARMACOL, V180, DOI 10.1016/j.bcp.2020.114174
   Srinivasan MP, 2019, BIOMOLECULES, V9, DOI 10.3390/biom9100560
   Steinberg GR, 2009, PHYSIOL REV, V89, P1025, DOI 10.1152/physrev.00011.2008
   Sun SG, 2019, GENE DEV, V33, P1083, DOI 10.1101/gad.326868.119
   Takahashi T, 2020, ALCOHOL CLIN EXP RES, V44, P777, DOI 10.1111/acer.14304
   Tokumitsu H, 2000, J BIOL CHEM, V275, P20090, DOI 10.1074/jbc.M002193200
   Tokumitsu H, 2001, BIOCHEMISTRY-US, V40, P13925, DOI 10.1021/bi010863k
   Vonlaufen A, 2007, ALCOHOL RES HEALTH, V30, P48
   Werner J, 1997, GASTROENTEROLOGY, V113, P286, DOI 10.1016/S0016-5085(97)70106-9
   Werner J, 2002, AM J PHYSIOL-GASTR L, V283, pG65, DOI 10.1152/ajpgi.00419.2001
   Werner J, 2001, SURGERY, V129, P736, DOI 10.1067/msy.2001.113891
   Willows R, 2017, BIOCHEM J, V474, P3059, DOI 10.1042/BCJ20170458
   Wilson JS, 2003, PANCREAS, V27, P311, DOI 10.1097/00006676-200311000-00007
   Wu H, 2008, ALCOHOL ALCOHOLISM, V43, P1, DOI 10.1093/alcalc/agm044
   Yang BM, 2000, PANCREAS, V21, P22, DOI 10.1097/00006676-200007000-00048
   Yoshida H, 2006, J CELL BIOL, V172, P565, DOI 10.1083/jcb.200508145
NR 76
TC 0
Z9 0
U1 2
U2 2
PU WILEY
PI HOBOKEN
PA 111 RIVER ST, HOBOKEN 07030-5774, NJ USA
SN 0145-6008
EI 1530-0277
J9 ALCOHOL CLIN EXP RES
JI Alcoholism (NY)
PD MAY
PY 2021
VL 45
IS 5
BP 961
EP 978
DI 10.1111/acer.14595
EA APR 2021
PG 18
WC Substance Abuse
SC Substance Abuse
GA SD0WV
UT WOS:000636201900001
PM 33690904
DA 2021-06-14
ER

PT J
AU Zhang, Q
   Mesner, LD
   Calabrese, GM
   Dirckx, N
   Li, Z
   Verardo, A
   Yang, Q
   Tower, RJ
   Faugere, MC
   Farber, CR
   Clemens, TL
AF Zhang, Qian
   Mesner, Larry D.
   Calabrese, Gina M.
   Dirckx, Naomi
   Li, Zhu
   Verardo, Angela
   Yang, Qian
   Tower, Robert J.
   Faugere, Marie-Claude
   Farber, Charles R.
   Clemens, Thomas L.
TI Genomic variants within chromosome 14q32.32 regulate bone mass through
   MARK3 signaling in osteoblasts
SO JOURNAL OF CLINICAL INVESTIGATION
LA English
DT Article
ID MECHANICAL-PROPERTIES; KINASE; LKB1; PROTEINS; LINEAGE; PHOSPHORYLATION;
   EXPRESSION; RECEPTOR; HISAT; LEADS
AB Bone mineral density (BMD) is a highly heritable predictor of osteoporotic fracture. GWAS have identified hundreds of loci influencing BMD, but few have been functionally analyzed. In this study, we show that SNPs within a BMD locus on chromosome 14q32.32 alter splicing and expression of PAR-1a/microtubule affinity regulating kinase 3 (MARK3), a conserved serine/threonine kinase known to regulate bioenergetics, cell division, and polarity. Mice lacking Mark3 either globally or selectively in osteoblasts have increased bone mass at maturity. RNA profiling from Mark3-deficient osteoblasts suggested changes in the expression of components of the Notch signaling pathway. Mark3-deficient osteoblasts exhibited greater matrix mineralization compared with controls that was accompanied by reduced Jag1/Hes1 expression and diminished downstream JNK signaling. Overexpression of Jag1 in Mark3-deficient osteoblasts both in vitro and in vivo normalized mineralization capacity and bone mass, respectively. Together, these findings reveal a mechanism whereby genetically regulated alterations in Mark3 expression perturb cell signaling in osteoblasts to influence bone mass.
C1 [Zhang, Qian; Dirckx, Naomi; Li, Zhu; Verardo, Angela; Yang, Qian; Tower, Robert J.; Clemens, Thomas L.] Johns Hopkins Sch Med, Dept Orthopaed Surg, Baltimore, MD USA.
   [Zhang, Qian; Li, Zhu; Clemens, Thomas L.] Baltimore Vet Adm Med Ctr, Baltimore, MD USA.
   [Mesner, Larry D.; Calabrese, Gina M.; Farber, Charles R.] Univ Virginia, Sch Med, Ctr Publ Hlth Genom, Dept Publ Hlth Genom, Charlottesville, VA 22908 USA.
   [Mesner, Larry D.; Calabrese, Gina M.; Farber, Charles R.] Univ Virginia, Sch Med, Ctr Publ Hlth Genom, Dept Biochem & Mol Genet, Charlottesville, VA 22908 USA.
   [Faugere, Marie-Claude] Univ Kentucky, Dept Med, Lexington, KY 40506 USA.
RP Farber, CR (corresponding author), Room 3817B POB 800717, Charlottesville, VA 22908 USA.; Clemens, TL (corresponding author), JHOC 5242,601 North Caroline St, Baltimore, MD 21287 USA.
EM crf2s@virginia.edu; tclemen5@jhmi.edu
OI Farber, Charles/0000-0002-6748-4711; Dirckx, Naomi/0000-0001-6507-8106;
   Tower, Robert/0000-0001-5856-5758
FU Common Fund of the Office of the Director of the NIH; National Cancer
   Institute (NCI)United States Department of Health & Human
   ServicesNational Institutes of Health (NIH) - USANIH National Cancer
   Institute (NCI); National Human Genome Research Institute (NHGRI)United
   States Department of Health & Human ServicesNational Institutes of
   Health (NIH) - USANIH National Human Genome Research Institute (NHGRI);
   National Heart, Lung, and Blood Institute (NHLBI)United States
   Department of Health & Human ServicesNational Institutes of Health (NIH)
   - USANIH National Heart Lung & Blood Institute (NHLBI); National
   Institute on Drug Abuse (NIDA)United States Department of Health & Human
   ServicesNational Institutes of Health (NIH) - USANIH National Institute
   on Drug Abuse (NIDA); National Institute of Mental Health (NIMH)United
   States Department of Health & Human ServicesNational Institutes of
   Health (NIH) - USANIH National Institute of Mental Health (NIMH);
   National Institute of Neurological Disorders and Stroke (NINDS)United
   States Department of Health & Human ServicesNational Institutes of
   Health (NIH) - USANIH National Institute of Neurological Disorders &
   Stroke (NINDS); Biomedical Laboratory Research and Development Service
   of the Veterans Affairs Office of Research and Development [BX001234];
   NIHUnited States Department of Health & Human ServicesNational
   Institutes of Health (NIH) - USA [R01AR071657]; Research Career
   Scientist Award from the Department of Veterans AffairsUS Department of
   Veterans Affairs; Kentucky Nephrology Research Trust
FX The authors would like to acknowledge Mete Civelek (University of
   Virginia) for assistance downloading RNA-Seq data from GTEx. GTEx was
   supported by the Common Fund of the Office of the Director of the NIH,
   and by the National Cancer Institute (NCI), the National Human Genome
   Research Institute (NHGRI), the National Heart, Lung, and Blood
   Institute (NHLBI), the National Institute on Drug Abuse (NIDA), the
   National Institute of Mental Health (NIMH), and the National Institute
   of Neurological Disorders and Stroke (NINDS). We thank Aaron James
   (Johns Hopkins University) for providing human BMSCs. This work was
   supported by a Merit Review grant (BX001234) from the Biomedical
   Laboratory Research and Development Service of the Veterans Affairs
   Office of Research and Development (to TLC) and NIH grant R01AR071657
   (to CRF). TLC is also a recipient of a Research Career Scientist Award
   from the Department of Veterans Affairs. MCF is supported by the
   Kentucky Nephrology Research Trust.
CR Akchurin O, 2016, J AM SOC NEPHROL, V27, P3725, DOI 10.1681/ASN.2014111124
   Albanese SK, 2018, BIOCHEMISTRY-US, V57, P4675, DOI 10.1021/acs.biochem.7b01081
   Brodt MD, 1999, J BONE MINER RES, V14, P2159, DOI 10.1359/jbmr.1999.14.12.2159
   Burger LL, 2009, BIOL REPROD, V81, P1206, DOI 10.1095/biolreprod.109.079426
   Calabrese GM, 2017, CELL SYST, V4, P46, DOI 10.1016/j.cels.2016.10.014
   Chan KT, 2014, J CELL BIOL, V207, P299, DOI 10.1083/jcb.201404067
   Cong F, 2004, MOL CELL BIOL, V24, P2000, DOI 10.1128/MCB.24.5.2000-2011.2004
   Dempster DW, 2013, J BONE MINER RES, V28, P1, DOI 10.1002/jbmr.1805
   DiBona VL, 2019, J NEUROINFLAMM, V16, DOI 10.1186/s12974-018-1390-3
   Drewes G, 1997, CELL, V89, P297, DOI 10.1016/S0092-8674(00)80208-1
   Dunham I, 2012, NATURE, V489, P57, DOI 10.1038/nature11247
   Fulzele K, 2007, J BIOL CHEM, V282, P25649, DOI 10.1074/jbc.M700651200
   Giambartolomei C, 2014, PLOS GENET, V10, DOI 10.1371/journal.pgen.1004383
   Goldstein B, 2007, DEV CELL, V13, P609, DOI 10.1016/j.devcel.2007.10.007
   Hilton MJ, 2008, NAT MED, V14, P306, DOI 10.1038/nm1716
   Hoffmann E, 2008, J BIOL CHEM, V283, P12120, DOI 10.1074/jbc.M800583200
   Huang DW, 2009, NAT PROTOC, V4, P44, DOI 10.1038/nprot.2008.211
   Ito G, 2016, BIOCHEM J, V473, P2671, DOI 10.1042/BCJ20160557
   Jepsen KJ, 2001, J BONE MINER RES, V16, P1854, DOI 10.1359/jbmr.2001.16.10.1854
   Karuman P, 2001, MOL CELL, V7, P1307, DOI 10.1016/S1097-2765(01)00258-1
   Kim D, 2019, NAT BIOTECHNOL, V37, P907, DOI 10.1038/s41587-019-0201-4
   Kim MH, 2013, J CLIN INVEST, V123, P3211, DOI 10.1172/JCI65521
   Lai LP, 2014, BONE, V69, P98, DOI 10.1016/j.bone.2014.09.010
   Lawal RA, 2017, J BONE MINER RES, V32, P1320, DOI 10.1002/jbmr.3106
   Lennerz JK, 2010, MOL CELL BIOL, V30, P5043, DOI 10.1128/MCB.01472-09
   Li L, 1999, J BIOL CHEM, V274, P129, DOI 10.1074/jbc.274.1.129
   Li YI, 2018, NAT GENET, V50, P151, DOI 10.1038/s41588-017-0004-9
   Lizcano JM, 2004, EMBO J, V23, P833, DOI 10.1038/sj.emboj.7600110
   Love MI, 2014, GENOME BIOL, V15, DOI 10.1186/s13059-014-0550-8
   Nishimori S, 2019, J CLIN INVEST, V129, P5187, DOI 10.1172/JCI130126
   Pertea M, 2016, NAT PROTOC, V11, P1650, DOI 10.1038/nprot.2016.095
   Quinlan AR, 2010, BIOINFORMATICS, V26, P841, DOI 10.1093/bioinformatics/btq033
   Ritchie RO, 2008, BONE, V43, P798, DOI 10.1016/j.bone.2008.04.027
   Sabik OL, 2020, CELL REP, V32, DOI 10.1016/j.celrep.2020.108145
   Schneider A, 1999, BIOCHEMISTRY-US, V38, P3549, DOI 10.1021/bi981874p
   Schriefer JL, 2005, J BIOMECH, V38, P467, DOI 10.1016/j.jbiomech.2004.04.020
   Sibley CR, 2016, NAT REV GENET, V17, P407, DOI 10.1038/nrg.2016.46
   Spicer J, 2003, ONCOGENE, V22, P4752, DOI 10.1038/sj.onc.1206669
   Sun TQ, 2001, NAT CELL BIOL, V3, P628, DOI 10.1038/35083016
   TAKEBAYASHI K, 1994, J BIOL CHEM, V269, P5150
   Wu YJ, 2017, CURR TOP DEV BIOL, V123, P365, DOI 10.1016/bs.ctdb.2016.11.001
   Yorgan T, 2016, BONE, V87, P136, DOI 10.1016/j.bone.2016.04.012
   Youngstrom DW, 2016, BONE, V91, P64, DOI 10.1016/j.bone.2016.07.006
   Zhang M, 2002, J BIOL CHEM, V277, P44005, DOI 10.1074/jbc.M208265200
NR 44
TC 0
Z9 0
U1 0
U2 0
PU AMER SOC CLINICAL INVESTIGATION INC
PI ANN ARBOR
PA 2015 MANCHESTER RD, ANN ARBOR, MI 48104 USA
SN 0021-9738
EI 1558-8238
J9 J CLIN INVEST
JI J. Clin. Invest.
PD APR 1
PY 2021
VL 131
IS 7
AR e142580
DI 10.1172/JCI142580
PG 15
WC Medicine, Research & Experimental
SC Research & Experimental Medicine
GA SD2MI
UT WOS:000651200300001
PM 33792563
OA Bronze
DA 2021-06-14
ER

PT J
AU Miyagawa-Hayashino, A
   Okada, S
   Takeda-Miyata, N
   Takashima, Y
   Yamada, T
   Takemura, Y
   Uchino, J
   Inoue, M
   Takayama, K
   Konishi, E
AF Miyagawa-Hayashino, Aya
   Okada, Satoru
   Takeda-Miyata, Naoko
   Takashima, Yasutoshi
   Yamada, Tadaaki
   Takemura, Yoshizumi
   Uchino, Junji
   Inoue, Masayoshi
   Takayama, Koichi
   Konishi, Eiichi
TI TTF-1 and c-MYC-defined Phenotypes of Large Cell Neuroendocrine
   Carcinoma and Delta-like Protein 3 Expression for Treatment Selection
SO APPLIED IMMUNOHISTOCHEMISTRY & MOLECULAR MORPHOLOGY
LA English
DT Article
DE aurora kinase A inhibitor; c-MYC; high-grade neuroendocrine lung tumor;
   RB protein; Rova-T
ID LUNG-CANCER; AURORA KINASE; INHIBITOR; ALISERTIB; SUBTYPES; THERAPY
AB The standard treatment regimen has not yet been established for advanced pulmonary large cell neuroendocrine carcinoma (LCNEC) because of its rarity. LCNEC can be subdivided into 2 mutually exclusive molecular subgroups: STK11/KEAP1 and TP53 mutated with high neuroendocrine expression and transcriptional profile of ASCL1(high)/DLL3(high)/NOTCHlow (non-small cell lung carcinoma, NSCLC-like) or RB1 and TP53 mutated with reduced neuroendocrine markers and transcriptional pattern of ASCL1(low)/DLL3(low)/NOTCHhigh (small cell lung cancer, SCLC-like). Model-based clustering shows that SCLC has subdivided into 2 major proteomic subsets defined by either TTF-1(high)/c-MYClow or TTF-1(low)/c-MYChigh, which may correspond to 2 mutually exclusive molecular subgroups: NSCLC-like or SCLC-like, respectively. We herein investigated whether TTF-1 and c-MYC could be applied to LCNEC to identify distinct subsets immunohistochemically and assessed DLL3 expression in these subsets. The protein expression profile may be useful to select patients for potential efficacy of targeted therapies including aurora kinase inhibitors for MYC alterations or anti-DLL3 antibody-drug conjugates. TTF-1 and c-MYC expression was mutually exclusive in 25 of 27 (93%) cases; TTF-1(+)/c-MYC- in 10, TTF-1(-)/c-MYC+ in 15, and TTF-1(+)/c-MYC+ in 2. DLL3 expression was seen in 15 of 27 cases (56%). All 12 TTF-1(+) LCNEC cases were positive for DLL3. Three of 15 (20%) TTF-1(-)/c-MYC+ cases showed DLL3 positivity. LCNEC could be separated into 2 subsets proteomically defined by TTF-1 and c-MYC expression, which may be suitable to guide treatment selection including aurora kinase inhibitors for c-MYC+ cases. TTF-1 positivity can serve as a surrogate marker for DLL3, but caution is necessary as 20% of TTF-1(-) cases showed DLL3 positivity.
C1 [Miyagawa-Hayashino, Aya; Takeda-Miyata, Naoko; Takashima, Yasutoshi; Konishi, Eiichi] Kyoto Prefectural Univ Med, Dept Surg Pathol, Kyoto, Japan.
   [Okada, Satoru; Inoue, Masayoshi] Kyoto Prefectural Univ Med, Dept Thorac Surg, Kyoto, Japan.
   [Yamada, Tadaaki; Takemura, Yoshizumi; Uchino, Junji; Takayama, Koichi] Kyoto Prefectural Univ Med, Dept Pulm Med, Kyoto, Japan.
   [Takemura, Yoshizumi] Kyoto Kuramaguchi Med Ctr, Dept Pulm Med, Kyoto, Japan.
RP Miyagawa-Hayashino, A (corresponding author), Kyoto Prefectural Univ Med, Dept Surg Pathol, Kamigyo Ku, 465 Kajii Cho,Kawaramachi Hirokoji, Kyoto 6028566, Japan.
EM ayam@koto.kpu-m.ac.jp
CR Auperin A, 2010, LANCET, V375, P1267, DOI 10.1016/S0140-6736(10)60059-1
   Brambilla E., 2015, WHO CLASSIFICATION T, V4th ed, P69
   Bray SJ, 2016, NAT REV MOL CELL BIO, V17, P722, DOI 10.1038/nrm.2016.94
   Cardnell RJ, 2017, ONCOTARGET, V8, P73419, DOI 10.18632/oncotarget.20621
   den Hollander J, 2010, BLOOD, V116, P1498, DOI 10.1182/blood-2009-11-251074
   Deng SM, 2017, BIOCHEM BIOPH RES CO, V483, P488, DOI 10.1016/j.bbrc.2016.12.117
   Derks JL, 2018, J THORAC ONCOL, V13, P752, DOI 10.1016/j.jtho.2018.02.002
   Derks JL, 2018, CLIN CANCER RES, V24, P33, DOI 10.1158/1078-0432.CCR-17-1921
   Fasano M, 2015, J THORAC ONCOL, V10, P1133, DOI 10.1097/JTO.0000000000000589
   Furuta M, 2019, ONCOLOGIST, V24, pE1172, DOI 10.1634/theoncologist.2018-0676
   George J, 2018, NAT COMMUN, V9, DOI 10.1038/s41467-018-03099-x
   Goldstraw P, 2016, J THORAC ONCOL, V11, P39, DOI 10.1016/j.jtho.2015.09.009
   Hanna N, 2006, J CLIN ONCOL, V24, P2038, DOI 10.1200/JCO.2005.04.8595
   Hook KE, 2012, MOL CANCER THER, V11, P710, DOI 10.1158/1535-7163.MCT-11-0184
   Komarnitsky P, 2017, ANN ONCOL, V28
   Lau SK, 2002, MODERN PATHOL, V15, P538, DOI 10.1038/modpathol.3880560
   Li SY, 2016, AM J SURG PATHOL, V40, P253, DOI 10.1097/PAS.0000000000000542
   Melichar B, 2015, LANCET ONCOL, V16, P395, DOI 10.1016/S1470-2045(15)70051-3
   Miyoshi T, 2017, CLIN CANCER RES, V23, P757, DOI 10.1158/1078-0432.CCR-16-0355
   Morgensztern D, 2019, CLIN CANCER RES, V25, P6958, DOI 10.1158/1078-0432.CCR-19-1133
   Owonikoko T, 2017, J THORAC ONCOL, V12, pS261
   Rekhtman N, 2016, CLIN CANCER RES, V22, P3618, DOI 10.1158/1078-0432.CCR-15-2946
   Rudin CM, 2017, LANCET ONCOL, V18, P42, DOI [10.1016/S1470-2045(16)30565-4, 10.1016/s1470-2045(16)30565-4]
   Saito M, 2018, MOL CLIN ONCOL, V8, P310, DOI 10.3892/mco.2017.1536
   Saunders LR, 2015, SCI TRANSL MED, V7, DOI 10.1126/scitranslmed.aac9459
   Tanaka K, 2018, LUNG CANCER, V115, P116, DOI 10.1016/j.lungcan.2017.11.018
   Vidarsdottir H, 2018, AM J CLIN PATHOL, V150, P533, DOI [10.1093/AJCP/AQY083, 10.1093/ajcp/aqy083]
NR 27
TC 0
Z9 0
U1 0
U2 0
PU LIPPINCOTT WILLIAMS & WILKINS
PI PHILADELPHIA
PA TWO COMMERCE SQ, 2001 MARKET ST, PHILADELPHIA, PA 19103 USA
SN 1541-2016
EI 1533-4058
J9 APPL IMMUNOHISTO M M
JI Appl. Immunohistochem.
PD APR
PY 2021
VL 29
IS 4
BP 313
EP 320
DI 10.1097/PAI.0000000000000875
PG 8
WC Anatomy & Morphology; Medical Laboratory Technology; Pathology
SC Anatomy & Morphology; Medical Laboratory Technology; Pathology
GA RY2PL
UT WOS:000647759200012
PM 33031101
OA Green Published
DA 2021-06-14
ER

PT J
AU Ruebel, ML
   Zambelli, F
   Schall, PZ
   Barragan, M
   VandeVoort, CA
   Vassena, R
   Latham, KE
AF Ruebel, Meghan L.
   Zambelli, Filippo
   Schall, Peter Z.
   Barragan, Montserrat
   VandeVoort, Catherine A.
   Vassena, Rita
   Latham, Keith E.
TI Shared aspects of mRNA expression associated with oocyte maturation
   failure in humans and rhesus monkeys indicating compromised oocyte
   quality
SO PHYSIOLOGICAL GENOMICS
LA English
DT Article
DE meiosis; mitochondria; oocyte maturation; oxidative phosphorylation;
   transcriptome
AB Oocyte maturation failure observed in assisted reproduction technology (ART) cycles can limit the number of quality oocytes obtained and present a pronounced barrier for some patients. The potential exists to use unmatured oocytes for ART through in vitro maturation. Understanding the molecular basis of oocyte maturation failure is pertinent to minimizing this loss of oocytes and considerations of whether such oocytes can be used safely for ART. We identified shared transcriptome abnormalities for rhesus monkey and human failed-to-mature (FTM) oocytes relative to healthy matured MII stage oocytes. We discovered that, although the number of shared affected genes was comparatively small, FTM oocytes in both species shared effects for several pathways and functions, including predicted activation of oxidative phosphorylation (OxPhos) with additional effects on mitochondrial function, lipid metabolism, transcription, nucleotide excision repair, endoplasmic reticulum stress, unfolded protein response, and cell viability. RICTOR emerged as a prominent upstream regulator with predicted inhibition across all analyses. Alterations in KDM5A, MTOR, MTORC1, INSR, CAB39L, and STK11 activities were implicated along with RICTOR in modulating mitochondrial activity and OxPhos. Defects in cell cycle progression were not a prominent feature of FTM oocytes. These results identify a common set of transcriptome abnormalities associated with oocyte maturation failure. While our results do not demonstrate causality, they indicate that fundamental aspects of cellular function are abnormal in FTM oocytes and raise significant concerns about the potential risks of using FTM oocytes for ART.
C1 [Ruebel, Meghan L.; Schall, Peter Z.; Latham, Keith E.] Michigan State Univ, Dept Anim Sci, E Lansing, MI 48824 USA.
   [Ruebel, Meghan L.; Schall, Peter Z.; Latham, Keith E.] Michigan State Univ, Reprod & Dev Sci Program, E Lansing, MI 48824 USA.
   [Zambelli, Filippo; Barragan, Montserrat; Vassena, Rita] Clin EUGIN, Barcelona, Spain.
   [VandeVoort, Catherine A.] Univ Calif Davis, Calif Natl Primate Res Ctr, Davis, CA 95616 USA.
   [VandeVoort, Catherine A.] Univ Calif Davis, Dept Obstet & Gynecol, Davis, CA 95616 USA.
RP Latham, KE (corresponding author), Michigan State Univ, Dept Anim Sci, E Lansing, MI 48824 USA.; Latham, KE (corresponding author), Michigan State Univ, Reprod & Dev Sci Program, E Lansing, MI 48824 USA.; Vassena, R (corresponding author), Clin EUGIN, Barcelona, Spain.
EM rvassena@eugin.es; lathamk1@msu.edu
OI Latham, Keith/0000-0003-1206-9059
FU Clinica EUGIN; Michigan State University; National Institutes of Health
   Office of Research Infrastructure Programs Division of Comparative
   Medicine [OD012221, OD011107/RR00169, OD010967/RR025880]; Eunice Kennedy
   Shriver National Institute of Child Health and Human Development of the
   National Institutes of HealthUnited States Department of Health & Human
   ServicesNational Institutes of Health (NIH) - USANIH Eunice Kennedy
   Shriver National Institute of Child Health & Human Development (NICHD)
   [T32HD087166]
FX This work was supported in part by intramural funding from Clinica EUGIN
   and from Michigan State University and Michigan State University
   AgBioResearch. Previously published RNAseq data for rhesus monkey
   oocytes were generated under awards from the National Institutes of
   Health Office of Research Infrastructure Programs Division of
   Comparative Medicine [OD012221 to K.E.L., OD011107/RR00169 (California
   National Primate Research Center) and OD010967/RR025880 to C.A.V.].
   Research training for P. Z. Schall and M. L. Ruebel was provided in part
   by a training grant from the Eunice Kennedy Shriver National Institute
   of Child Health and Human Development of the National Institutes of
   Health under the Award Number T32HD087166.
CR Anders S, 2012, GENOME RES, V22, P2008, DOI 10.1101/gr.133744.111
   Artinian N, 2015, J BIOL CHEM, V290, P19387, DOI 10.1074/jbc.M115.656587
   Avrech OM, 1997, J ASSIST REPROD GEN, V14, P337, DOI 10.1007/BF02765838
   Baas AF, 2004, CELL, V116, P457, DOI 10.1016/S0092-8674(04)00114-X
   Babayev E, 2015, CURR OPIN OBSTET GYN, V27, P175, DOI 10.1097/GCO.0000000000000164
   Barragan M, 2017, MOL HUM REPROD, V23, P535, DOI 10.1093/molehr/gax033
   Blazquez A, 2014, HUM REPROD, V29, P2221, DOI 10.1093/humrep/deu203
   Boudeau J, 2003, EMBO J, V22, P5102, DOI 10.1093/emboj/cdg490
   Brachova P, 2019, BIOL REPROD, V101, P938, DOI 10.1093/biolre/ioz130
   Bray NL, 2016, NAT BIOTECHNOL, V34, P525, DOI 10.1038/nbt.3519
   Cecchino GN, 2018, REPROD BIOMED ONLINE, V36, P686, DOI 10.1016/j.rbmo.2018.02.007
   Chakravarthi VP, 2019, DATA BRIEF, V27, DOI 10.1016/j.dib.2019.104786
   Chandra Anjani, 2013, Natl Health Stat Report, P1
   Chen J, 2011, GENE DEV, V25, P755, DOI 10.1101/gad.2028911
   Chen SF, 2018, BIOINFORMATICS, V34, P884, DOI 10.1093/bioinformatics/bty560
   Chen ZG, 2015, J BIOL CHEM, V290, P6387, DOI 10.1074/jbc.M114.605261
   Chen Zhi Qin, 2010, J Hum Reprod Sci, V3, P153, DOI 10.4103/0974-1208.74161
   Dahl JA, 2016, NATURE, V537, P548, DOI 10.1038/nature19360
   Deshpande PS, J HUM REPROD SCI, V12
   Dumdie JN, 2018, DEV CELL, V44, P392, DOI 10.1016/j.devcel.2018.01.006
   Forcet C, 2005, HUM MOL GENET, V14, P1283, DOI 10.1093/hmg/ddi139
   Gan BY, 2010, NATURE, V468, P701, DOI 10.1038/nature09595
   Gonzalez-Roca E, 2010, PLOS ONE, V5, DOI 10.1371/journal.pone.0014418
   Gurumurthy S, 2010, NATURE, V468, P659, DOI 10.1038/nature09572
   Hansen Jason M., 2006, Birth Defects Research, V78, P293, DOI 10.1002/bdrc.20085
   Hendrickson PG, 2017, NAT GENET, V49, P925, DOI 10.1038/ng.3844
   Howe KL, 2020, NUCLEIC ACIDS RES, V48, pD689, DOI 10.1093/nar/gkz890
   Huang DS, 2016, J MOL CELL BIOL, V8, P328, DOI 10.1093/jmcb/mjw036
   Jiang ZZ, 2016, ONCOTARGET, V7, P5738, DOI 10.18632/oncotarget.6792
   Kapuy O, 2014, FEBS OPEN BIO, V4, P704, DOI 10.1016/j.fob.2014.07.006
   Karuman P, 2001, MOL CELL, V7, P1307, DOI 10.1016/S1097-2765(01)00258-1
   Kinsella RJ, 2011, DATABASE-OXFORD, DOI 10.1093/database/bar030
   Kramer A, 2014, BIOINFORMATICS, V30, P523, DOI 10.1093/bioinformatics/btt703
   Latham KE, 2016, CELL TISSUE RES, V363, P159, DOI 10.1007/s00441-015-2124-9
   Latham KE, 2015, INT REV CEL MOL BIO, V316, P227, DOI 10.1016/bs.ircmb.2015.01.005
   Leese HJ, 2016, MOL REPROD DEV, V83, P748, DOI 10.1002/mrd.22684
   Lin T, 2019, INT J MOL SCI, V20, DOI 10.3390/ijms20020409
   Liu W, 2017, CELL DEATH DIS, V8, DOI 10.1038/cddis.2017.82
   Liu Z, 2018, CELL, V172, P881, DOI 10.1016/j.cell.2018.01.020
   Love MI, 2014, GENOME BIOL, V15, DOI 10.1186/s13059-014-0550-8
   Ma J, 2010, CURR BIOL, V20, P265, DOI 10.1016/j.cub.2009.12.042
   Mascarenhas MN, 2012, PLOS MED, V9, DOI 10.1371/journal.pmed.1001356
   Mehenni H, 2005, HUM MOL GENET, V14, P2209, DOI 10.1093/hmg/ddi225
   Moren A, 2011, J BIOL CHEM, V286, P341, DOI 10.1074/jbc.M110.190660
   Mtango NR, 2008, INT REV CEL MOL BIO, V268, P223, DOI 10.1016/S1937-6448(08)00807-1
   Nakada D, 2010, NATURE, V468, P653, DOI 10.1038/nature09571
   Navarro-Costa P, 2016, NAT COMMUN, V7, DOI 10.1038/ncomms12331
   OLIVENNES F, 1995, HUM REPROD, V10, P1382
   Ozcan C, 2015, J AM HEART ASSOC, V4, DOI 10.1161/JAHA.114.001733
   Practice Committee of the American Society for Reproductive Medicine, 2006, Fertil Steril, V86, pS111
   Ranhotra HS, 2015, J RECEPT SIG TRANSD, V35, P565, DOI 10.3109/10799893.2015.1024853
   Rau A, 2014, BMC BIOINFORMATICS, V15, DOI 10.1186/1471-2105-15-91
   Reyes JM, 2017, HUM REPROD, V32, P2199, DOI 10.1093/humrep/dex284
   Ritchie ME, 2015, NUCLEIC ACIDS RES, V43, DOI 10.1093/nar/gkv007
   Rong Y, 2019, NUCLEIC ACIDS RES, V47, P11387, DOI 10.1093/nar/gkz863
   Ruebel ML, 2018, MOL HUM REPROD, V24, P478, DOI 10.1093/molehr/gay032
   Sanchez-Garrido J, AUTOPHAGY, P1
   Sankar A, 2017, DEVELOPMENT, V144, P3264, DOI 10.1242/dev.155473
   Schibler A, 2016, GENE DEV, V30, P1187, DOI 10.1101/gad.278887.116
   Shao GB, 2014, IN VITRO CELL DEV-AN, V50, P603, DOI 10.1007/s11626-014-9741-6
   Soneson Charlotte, 2015, F1000Res, V4, P1521, DOI 10.12688/f1000research.7563.2
   Song Y, 2018, BMC GENOMICS, V19, DOI 10.1186/s12864-018-5066-2
   Stein P, 2015, PLOS GENET, V11, DOI 10.1371/journal.pgen.1005013
   Su YQ, 2007, DEV BIOL, V302, P104, DOI 10.1016/j.ydbio.2006.09.008
   Svoboda P, 2015, CURR TOP DEV BIOL, V113, P305, DOI 10.1016/bs.ctdb.2015.06.004
   Tripathi M, 2020, INT J MOL SCI, V21, DOI 10.3390/ijms21051645
   Van Blerkom J, 2004, REPRODUCTION, V128, P269, DOI 10.1530/rep.1.00240
   Van Blerkom J, 2011, MITOCHONDRION, V11, P797, DOI 10.1016/j.mito.2010.09.012
   VandeVoort CA, 2015, PHYSIOL GENOMICS, V47, P102, DOI 10.1152/physiolgenomics.00092.2014
   Vassena R, 2011, DEVELOPMENT, V138, P3699, DOI 10.1242/dev.064741
   Vitting-Seerup K, 2017, MOL CANCER RES, V15, P1206, DOI 10.1158/1541-7786.MCR-16-0459
   Xu XJ, 2013, MOL CELL BIOL, V33, P2671, DOI 10.1128/MCB.00154-13
   Yoon MS, 2017, NUTRIENTS, V9, DOI 10.3390/nu9111176
   Yu C, 2016, NAT STRUCT MOL BIOL, V23, P387, DOI 10.1038/nsmb.3204
   Zhang BJ, 2016, NATURE, V537, P553, DOI 10.1038/nature19361
   Zhang JM, 2020, CELL DEATH DISCOV, V6, DOI 10.1038/s41420-020-00368-x
   Zhao LW, 2020, EMBO REP, V21, DOI 10.15252/embr.201949956
NR 77
TC 0
Z9 0
U1 2
U2 2
PU AMER PHYSIOLOGICAL SOC
PI BETHESDA
PA 9650 ROCKVILLE PIKE, BETHESDA, MD 20814 USA
SN 1094-8341
EI 1531-2267
J9 PHYSIOL GENOMICS
JI Physiol. Genomics
PD APR
PY 2021
VL 53
IS 4
BP 137
EP 149
DI 10.1152/physiolgenomics.00155.2020
PG 13
WC Cell Biology; Genetics & Heredity; Physiology
SC Cell Biology; Genetics & Heredity; Physiology
GA RP2GA
UT WOS:000641551100001
PM 33554756
DA 2021-06-14
ER

PT J
AU Shang, XL
   Li, ZX
   Sun, J
   Zhao, CL
   Lin, JM
   Wang, HY
AF Shang, Xiaoling
   Li, Zhenxiang
   Sun, Jian
   Zhao, Chenglong
   Lin, Jiamao
   Wang, Haiyong
TI Survival analysis for non-squamous NSCLC patients harbored STK11 or
   KEAP1 mutation receiving atezolizumab
SO LUNG CANCER
LA English
DT Article
DE STK11 mutation; KEAP1 mutation; Non-squamous NSCLC; Survival;
   Atezolizumab
ID CELL LUNG-CANCER; OPEN-LABEL; BIOMARKERS; ADENOCARCINOMA; IMMUNOTHERAPY;
   MULTICENTER; CRIZOTINIB; LANDSCAPE; DOCETAXEL; PROFILES
AB Objective: To analyze the prognostic effect for patients with non-squamous non-small cell lung cancer (NSCLC) harbored STK11 or KEAP1 (STK11/KEAP1) mutations receiving atezolizumab and docetaxel.
   Methods: Data from OAK and POPLAR clinical trials was firstly applied to analyze genomic alteration frequency and the correlation between STK11/KEAP1 mutations and blood-based tumor mutational burden (bTMB)/PD-L1 expression. Univariate and multivariate Cox regression hazard models were preformed to analyze the influence of prognostic factors on survival. Survival difference was compared by Kaplan-Meier and log-rank test.
   Results: Most STK11/KEAP1 mutations (7.33 %/10.76 %) were found in non-squamous NSCLC compared with squamous lung cancer. Interestingly, only 1.56 % STK11 mutation or 3.13 % KEAP1 mutation occurred in EGFR mutant non-squamous NSCLC. Compared with wild type, patients with STK11/KEAP1 mutations had higher bTMB (both, P < 0.001). Moreover, compared with wild type, patients harbored KEAP1 mutation had higher PD L1 expression (TC3/IC3: 25.00 % vs. 14.54 %), while patients harbored STK11 mutation had lower PD-L1 expression (TC3/IC3: 7.89 % vs. 15.90 %). Univariate and multivariate analyses revealed that STK11/KEAP1 mutations were independent and significant prognostic factors on overall survival (OS) (both, P < 0.05) and progression-free survival (PFS) (both, P < 0.05). Importantly, patients harbored STK11/KEAP1 mutations had a relatively worse OS than wild type both in those receiving atezolizumab and docetaxel (all, P < 0.05). In addition, for STK11 mutant subset, atezolizumab did not improve OS compared with docetaxel (HR = 0.669; 95 %CI: 0.380-1.179; P = 0.669); while cox-regression analysis showed the improved survival of patients with KEAP1 mutation who receiving atezolizumab compared with docetaxel (HR = 0.610; 95 %CI: 0.384-0.969; P = 0.036).
   Conclusion: Compared with wild type, non-squamous NSCLC patients with STK11/KEAP1 mutations may not benefit more from both atezolizumab and docetaxel. However, patients with mere KEAP1 mutations and without STK11 mutations may have a better response to atezolizumab than docetaxel.
C1 [Shang, Xiaoling] Shandong Univ, Shandong Canc Hosp & Inst, Cheeloo Coll Med, Dept Clin Lab, Jinan 250012, Peoples R China.
   [Shang, Xiaoling] Shandong First Med Univ & Shandong Acad Med Sci, Shandong Canc Hosp & Inst, Dept Clin Lab, Jinan 250117, Peoples R China.
   [Li, Zhenxiang] Shandong First Med Univ & Shandong Acad Med Sci, Shandong Canc Hosp & Inst, Dept Radiat Oncol, Jinan 250117, Peoples R China.
   [Sun, Jian] Shandong First Med Univ & Shandong Acad Med Sci, Shandong Canc Hosp & Inst, Dept Thorac Surg, Jinan 250117, Peoples R China.
   [Zhao, Chenglong] Shandong First Med Univ & Shandong Acad Med Sci, Shandong Canc Hosp & Inst, Dept Pathol, Jinan 250117, Peoples R China.
   [Lin, Jiamao; Wang, Haiyong] Shandong First Med Univ & Shandong Acad Med Sci, Shandong Canc Hosp & Inst, Dept Internal Med Oncol, Jinan 250117, Peoples R China.
RP Wang, HY (corresponding author), Shandong First Med Univ & Shandong Acad Med Sci, Shandong Canc Hosp & Inst, Dept Internal Med Oncol, Jinan 250117, Peoples R China.
EM wanghaiyong6688@126.com
FU Special Funds for Taishan Scholars Project [tsqn201812149]; Academic
   promotion program of Shandong First Medical University [2019RC004]
FX This study was supported jointly by Special Funds for Taishan Scholars
   Project (Grant No. tsqn201812149) , Academic promotion program of
   Shandong First Medical University (2019RC004) .
CR Aggarwal C, 2020, CLIN CANCER RES, V26, P2354, DOI 10.1158/1078-0432.CCR-19-3663
   Akazawa Y, 2020, CANCER SCI, V111, P2736, DOI 10.1111/cas.14451
   Cai WJ, 2018, BMC GENOMICS, V19, DOI 10.1186/s12864-018-4958-5
   Cancer Genome Atlas Research Network, 2018, Nature, V559, pE12, DOI 10.1038/s41586-018-0228-6
   Chen XX, 2020, ANN TRANSL MED, V8, DOI 10.21037/atm.2019.11.52
   Cho B.C., 2020, P 111 ANN M AM ASS
   Cristescu R, 2018, SCIENCE, V362, P197, DOI 10.1126/science.aar3593
   Cullinan SB, 2004, MOL CELL BIOL, V24, P8477, DOI 10.1128/MCB.24.19.8477-8486.2004
   Ding L, 2008, NATURE, V455, P1069, DOI 10.1038/nature07423
   Domingues I, 2020, PULMONOLOGY, V26, P49, DOI 10.1016/j.pulmoe.2019.05.002
   Facchinetti F, 2017, LUNG CANCER, V112, P62, DOI 10.1016/j.lungcan.2017.08.002
   Fehrenbacher L, 2016, LANCET, V387, P1837, DOI 10.1016/S0140-6736(16)00587-0
   Gandara DR, 2018, NAT MED, V24, P1441, DOI 10.1038/s41591-018-0134-3
   Gao JJ, 2013, SCI SIGNAL, V6, DOI 10.1126/scisignal.2004088
   Gibney GT, 2016, LANCET ONCOL, V17, pE542, DOI 10.1016/S1470-2045(16)30406-5
   Herbst RS, 2014, NATURE, V515, P563, DOI 10.1038/nature14011
   Imielinski M, 2012, CELL, V150, P1107, DOI 10.1016/j.cell.2012.08.029
   Kitapma S, 2019, CANCER DISCOV, V9, P34, DOI 10.1158/2159-8290.CD-18-0689
   Koyama S, 2016, CANCER RES, V76, P999, DOI 10.1158/0008-5472.CAN-15-1439
   Lamberti G, 2020, ANN ONCOL, V31, P807, DOI 10.1016/j.annonc.2020.02.017
   Matsumoto S, 2007, ONCOGENE, V26, P5911, DOI 10.1038/sj.onc.1210418
   Negrao MV, 2019, J THORAC ONCOL, V14, P1021, DOI 10.1016/j.jtho.2019.02.008
   Nie W, 2020, J IMMUNOTHER, V43, P189, DOI 10.1097/CJI.0000000000000318
   Nie W, 2020, ONCOIMMUNOLOGY, V9, DOI 10.1080/2162402X.2020.1731072
   Ohta T, 2008, CANCER RES, V68, P1303, DOI 10.1158/0008-5472.CAN-07-5003
   Papillon-Cavanagh S., 2020, ESMO OPEN, V5
   Rittmeyer A, 2017, LANCET, V389, P255, DOI 10.1016/S0140-6736(16)32517-X
   Rizvi H, 2018, J CLIN ONCOL, V36, P633, DOI 10.1200/JCO.2017.75.3384
   Rizvi NA, 2015, SCIENCE, V348, P124, DOI 10.1126/science.aaa1348
   Sacher AG, 2016, JAMA ONCOL, V2, P1217, DOI 10.1001/jamaoncol.2016.0639
   Saigusa D, 2020, CANCER SCI, V111, P667, DOI 10.1111/cas.14278
   Shaw AT, 2014, NEW ENGL J MED, V371, P1963, DOI 10.1056/NEJMoa1406766
   Shaw AT, 2013, NEW ENGL J MED, V368, P2385, DOI 10.1056/NEJMoa1214886
   Skoulidis F, 2018, CANCER DISCOV, V8, P822, DOI 10.1158/2159-8290.CD-18-0099
   Skoulidis F, 2015, CANCER DISCOV, V5, P860, DOI 10.1158/2159-8290.CD-14-1236
   Steven A, 2016, RESPIROLOGY, V21, P821, DOI 10.1111/resp.12789
   Wang HY, 2020, INT IMMUNOPHARMACOL, V84, DOI 10.1016/j.intimp.2020.106574
   Xu X, 2020, ONCOLOGIST, V25, pE955, DOI 10.1634/theoncologist.2019-0885
   Yamada T., 2020, INT J CLIN ONCOL
   Zehir A, 2017, NAT MED, V23, P703, DOI 10.1038/nm.4333
NR 40
TC 0
Z9 0
U1 1
U2 1
PU ELSEVIER IRELAND LTD
PI CLARE
PA ELSEVIER HOUSE, BROOKVALE PLAZA, EAST PARK SHANNON, CO, CLARE, 00000,
   IRELAND
SN 0169-5002
EI 1872-8332
J9 LUNG CANCER
JI Lung Cancer
PD APR
PY 2021
VL 154
BP 105
EP 112
DI 10.1016/j.lungcan.2021.02.010
PG 8
WC Oncology; Respiratory System
SC Oncology; Respiratory System
GA RI1UA
UT WOS:000636695000015
PM 33640623
DA 2021-06-14
ER

PT J
AU Costa, FD
   Amano, MT
   Asprino, PF
   Pavlick, DC
   Masotti, C
   Testagrossa, L
   de Castro, G
AF Costa, Fabiano de Almeida
   Amano, Mariane Tami
   Asprino, Paula Fontes
   Pavlick, Dean C.
   Masotti, Cibele
   Testagrossa, Leonardo
   de Castro Jr, Gilberto
TI Revealing the BRD4-NOTCH3 fusion: A novel hill in the cancer landscape
SO LUNG CANCER
LA English
DT Article
DE BRD4; NOTCH3; Gene fusion; Molecular analysis; Lung cancer
AB Objectives: Gene fusions are becoming more evident in cancer scenario for either being the driver alterations, or for the great therapeutic target potential in many cases. Our aim was to characterize the BRD4-NOTCH3 fusion correlating with clinical features, and to determine the frequency of this fusion in the oncological population.
   Material and methods: One patient diagnosed with lung adenocarcinoma at Hospital S?rio-Libane?s (Brazil) was included. Foundation Medicine database was searched for all BRD4-NOTCH3 fusions among 233,804 specimens.
   Results: A 76-year-old male patient was diagnosed with lung adenocarcinoma. Molecular assessments demonstrated negative ALK and EGFR, with PD-L1 expression positive by 60 %. He was treated with first line chemotherapy and second line immunotherapy. Subsequent treatments resume re-exposures to chemotherapy with poor responses. A next-generation sequencing (NGS) based assay was performed in the tumor biopsy, revealing mainly mutation in STK11, microsatellite stability, TMB-intermediate, MYC amplification and a BRD4NOTCH3 fusion. The breakpoint analysis of this fusion indicates that BRD4 active domains are preserved, suggesting that it maintained DNA binding activity, as well as its capacity to be halt by BET inhibitors. Foundation Medicine database was searched for all BRD4-NOTCH3 fusions among more than 230-thousand specimens and it was found in 87 new cases in a rate of 0.04 % occurrence in solid tumors, predominately in gynecological cancers. The same rate was found when we analyzed a different dataset.
   Conclusion: In conclusion, this is the first report of the BRD4-NOTCH3 gene fusion associated with clinical characterization and, although rare, the occurrence of this fusion is constant in different population. Our data suggest that this fusion has great potential to targeted-therapy.
C1 [Costa, Fabiano de Almeida; de Castro Jr, Gilberto] Univ Sao Paulo, Inst Canc Estado Sao Paulo, Hosp Clin, Fac Med, Sao Paulo, Brazil.
   [Amano, Mariane Tami; Asprino, Paula Fontes; Masotti, Cibele; Testagrossa, Leonardo; de Castro Jr, Gilberto] Hosp Sirio Libanes, Sao Paulo, Brazil.
   [Pavlick, Dean C.] Fdn Med Inc, Cambridge, MA USA.
RP Costa, FD (corresponding author), Inst Canc Estado Sao Paulo ICESP, Oncol Dept, Av Dr Arnaldo 251, BR-01246000 Sao Paulo, SP, Brazil.
EM fabiano.costa@hc.fm.usp.br
OI AMANO, MARIANE/0000-0003-4321-3375
CR Alqahtani A, 2019, FUTUR SCI OA, V5, DOI 10.4155/fsoa-2018-0115
   Bellavia D, 2018, ADV EXP MED BIOL, V1066, P205, DOI 10.1007/978-3-319-89512-3_10
   Dang TP, 2000, J NATL CANCER I, V92, P1355, DOI 10.1093/jnci/92.16.1355
   French CA, 2018, PATHOL INT, V68, P583, DOI 10.1111/pin.12727
   Gao QS, 2018, CELL REP, V23, P227, DOI 10.1016/j.celrep.2018.03.050
   Lawrence MS, 2014, NATURE, V505, P495, DOI 10.1038/nature12912
   Shi JW, 2014, MOL CELL, V54, P728, DOI 10.1016/j.molcel.2014.05.016
   Sun JX, 2018, PLOS COMPUT BIOL, V14, DOI 10.1371/journal.pcbi.1005965
   Wala J.A., PREPRINT SELECTIVE
   Wang K, 2015, CLIN CANCER RES, V21, P1487, DOI 10.1158/1078-0432.CCR-14-1348
NR 10
TC 0
Z9 0
U1 0
U2 0
PU ELSEVIER IRELAND LTD
PI CLARE
PA ELSEVIER HOUSE, BROOKVALE PLAZA, EAST PARK SHANNON, CO, CLARE, 00000,
   IRELAND
SN 0169-5002
EI 1872-8332
J9 LUNG CANCER
JI Lung Cancer
PD APR
PY 2021
VL 154
BP 146
EP 150
DI 10.1016/j.lungcan.2021.02.016
PG 5
WC Oncology; Respiratory System
SC Oncology; Respiratory System
GA RI1UA
UT WOS:000636695000021
PM 33676359
DA 2021-06-14
ER

PT J
AU Guo, CH
   Hsia, S
   Chung, CH
   Lin, YC
   Shih, MY
   Chen, PC
   Hsu, GSW
   Fan, CT
   Peng, CL
AF Guo, Chih-Hung
   Hsia, Simon
   Chung, Chieh-Han
   Lin, Yi-Chun
   Shih, Min-Yi
   Chen, Pei-Chung
   Hsu, Guoo-Shyng W.
   Fan, Ciou-Ting
   Peng, Chia-Lin
TI Combination of Fish Oil and Selenium Enhances Anticancer Efficacy and
   Targets Multiple Signaling Pathways in Anti-VEGF Agent Treated-TNBC
   Tumor-Bearing Mice
SO MARINE DRUGS
LA English
DT Article
DE antitumor mechanisms; Avastin; bevacizumab; fish oil; mice; selenium;
   TNBC
AB Fish oil (FO) and selenium (Se) possess antiangiogenic potential in malignant tumors. This study aimed to determine whether combination of FO and Se enhanced treatment efficacy of low-dose antiangiogenic agent Avastin (bevacizumab) in a dose-dependent manner and targeted multiple signaling pathways in triple-negative breast cancer (TNBC)-bearing mice. Randomized into five groups, mice received treatment with either physiological saline (control), Avastin alone, or Avastin in combination with low, medium, and high doses of FO/Se. The target signaling molecules for anticancer were determined either by measuring protein or mRNA expression. Avastin-treated mice receiving FO/Se showed lower tumor growth and metastasis than did mice treated with Avastin alone. Combination-treated mice exhibited lower expressions in multiple proangiogenic (growth) factors and their membrane receptors, and altered cytoplasmic signaling molecules (PI3K-PTEN-AKT-TSC-mTOR-p70S6K-4EBP1, Ras-Raf-MEK-ERK, c-Src-JAK2-STAT3-TMEPAI-Smad, LKB1-AMPK, and GSK3 beta/beta-catenin). Dose-dependent inhibition of down-stream targets including epithelial-to-mesenchymal transition transcription factors, nuclear cyclin and cyclin-dependent kinases, cancer stem cell markers, heat shock protein (HSP-90), hypoxia-inducible factors (HIF-1 alpha/-2 alpha), matrix metalloprotease (MMP-9), and increased apoptosis were observed. These results suggest that combination treatment with FO and Se increases the therapeutic efficacy of Avastin against TNBC in a dose-dependent manner through multiple signaling pathways in membrane, cytoplasmic, and nucleic targets.
C1 [Guo, Chih-Hung; Chung, Chieh-Han; Lin, Yi-Chun; Shih, Min-Yi] Hung Kuang Univ, Inst Biomed Nutr, Micronutr & Biomed Nutr Labs, Taichung 433, Taiwan.
   [Guo, Chih-Hung; Hsia, Simon; Chung, Chieh-Han; Lin, Yi-Chun; Shih, Min-Yi; Chen, Pei-Chung; Fan, Ciou-Ting; Peng, Chia-Lin] Taiwan Nutraceut Assoc, Taipei 105, Taiwan.
   [Hsu, Guoo-Shyng W.] Fu Jen Catholic Univ, Human Ecol Coll, New Taipei 242, Taiwan.
RP Guo, CH (corresponding author), Hung Kuang Univ, Inst Biomed Nutr, Micronutr & Biomed Nutr Labs, Taichung 433, Taiwan.; Guo, CH (corresponding author), Taiwan Nutraceut Assoc, Taipei 105, Taiwan.
EM eillyguo@sunrise.hk.edu.tw; dr.hsia@nutraceutical.org.tw;
   htjh20216@hk.edu.tw; yichun1in1021@hk.edu.tw; smyyoga@hk.edu.tw;
   chenpc@sunrise.hk.edu.tw; 002613@mail.fju.edu.tw;
   olivia@nutraceutical.org.tw; jacquelin_peng@nutraceutical.org.tw
FU  [HK106-122]
FX This work was supported by grant numbers HK106-122 (Hung-Kuang
   University).
CR Abdel-Mohsena M.A., 2018, INT J SCI ENG RES, V9, P93
   Alkan Z, 2015, BBA-MOL CELL RES, V1853, P1087, DOI 10.1016/j.bbamcr.2015.02.016
   Alsamri H, 2019, FRONT ONCOL, V9, DOI 10.3389/fonc.2019.00743
   An SJ, 2014, CANCER GENE THER, V21, P110, DOI 10.1038/cgt.2014.5
   Andrade-Vieira R, 2013, CANCER BIOL THER, V14, P1050, DOI 10.4161/cbt.26206
   Bertolini F, 2015, NAT REV CLIN ONCOL, V12, P732, DOI 10.1038/nrclinonc.2015.169
   Bhatt AB, 2019, FRONT ONCOL, V9, DOI 10.3389/fonc.2019.00672
   Cao W, 2019, BREAST CANCER RES, V21, DOI 10.1186/s13058-019-1107-2
   Choi R, 2019, NUTRIENTS, V11, DOI 10.3390/nu11010037
   Darwito Darwito, 2019, Asian Pac J Cancer Prev, V20, P911, DOI 10.31557/APJCP.2019.20.3.911
   Facompre ND, 2012, INT J CANCER, V131, P2134, DOI 10.1002/ijc.27468
   Ferrara N, 2005, NATURE, V438, P967, DOI 10.1038/nature04483
   Guo CH, 2021, J NUTR BIOCHEM, V87, DOI 10.1016/j.jnutbio.2020.108504
   Guo CH, 2015, INT J MED SCI, V12, P748, DOI 10.7150/ijms.12177
   Guo CH, 2012, ALTERN MED REV, V17, P42
   Hwang JT, 2006, CANCER RES, V66, P10057, DOI 10.1158/0008-5472.CAN-06-1814
   Jamaludin SYN, 2018, ONCOL LETT, V15, P4289, DOI 10.3892/ol.2018.7827
   Jamdade VS, 2015, BRIT J PHARMACOL, V172, P4228, DOI 10.1111/bph.13211
   Jiang C, 2000, MOL CARCINOGEN, V29, P236, DOI 10.1002/1098-2744(200012)29:4<236::AID-MC1006>3.0.CO;2-E
   Kaidi A, 2006, CANCER RES, V66, P6683, DOI 10.1158/0008-5472.CAN-06-0425
   이솔화, 2010, [Journal of Cancer Prevention, 대한암예방학회지], V15, P285
   Leconet W, 2017, CLIN CANCER RES, V23, P2806, DOI 10.1158/1078-0432.CCR-16-1316
   Liao CH, 2020, MAR DRUGS, V18, DOI 10.3390/md18080399
   Lim K, 2009, MOL CANCER THER, V8, P3046, DOI 10.1158/1535-7163.MCT-09-0551
   Linderholm BK, 2009, ANN ONCOL, V20, P1639, DOI 10.1093/annonc/mdp062
   Liu JJ, 2014, NUTRIENTS, V6, P5184, DOI 10.3390/nu6115184
   Liu XD, 2018, INT J CLIN EXP PATHO, V11, P4363
   Masoud GN, 2015, ACTA PHARM SIN B, V5, P378, DOI 10.1016/j.apsb.2015.05.007
   Montero AJ, 2012, CURR ONCOL REP, V14, P1, DOI 10.1007/s11912-011-0202-z
   Mosalpuria K, 2014, MOL CLIN ONCOL, V2, P845, DOI 10.3892/mco.2014.327
   Mumin NH, 2019, BMC CANCER, V19, DOI 10.1186/s12885-019-5295-z
   Nagaria TS, 2017, ONCOTARGET, V8, P80804, DOI 10.18632/oncotarget.20534
   Niu Y, 2019, J CANCER, V10, P5504, DOI 10.7150/jca.32628
   O'Conor CJ, 2018, BIOMARK MED, V12, P813, DOI 10.2217/bmm-2017-0398
   Ong CP, 2020, CANCERS, V12, DOI 10.3390/cancers12010048
   Pai SG, 2017, J HEMATOL ONCOL, V10, DOI 10.1186/s13045-017-0471-6
   Park JH, 2018, ESMO OPEN, V3, DOI 10.1136/esmoopen-2018-000357
   Park S.Y., 2019, CANCERS, V11, P965, DOI [10.3390/cancers11070965, DOI 10.3390/cancers11070965]
   Pohl SG, 2017, ONCOGENESIS, V6, DOI 10.1038/oncsis.2017.14
   Radisky ES, 2010, J MAMMARY GLAND BIOL, V15, P201, DOI 10.1007/s10911-010-9177-x
   Ribatti D, 2016, TRANSL ONCOL, V9, P453, DOI 10.1016/j.tranon.2016.07.002
   Schoning JP, 2017, CLIN EXP PHARMACOL P, V44, P153, DOI 10.1111/1440-1681.12693
   Serini S, 2011, CURR MED CHEM, V18, P4065, DOI 10.2174/092986711796957310
   Short SP, 2017, ADV CANCER RES, V136, P49, DOI 10.1016/bs.acr.2017.08.002
   Shrestha S, 2018, MAR DRUGS, V16, DOI 10.3390/md16100361
   Singha Prajjal K, 2019, Genes Cancer, V10, P134, DOI 10.18632/genesandcancer.194
   Sinha I, 2012, INT J CANCER, V130, P1430, DOI 10.1002/ijc.26141
   Song KS, 2011, PANCREATOLOGY, V11, P574, DOI 10.1159/000334468
   Spencer L, 2009, EUR J CANCER, V45, P2077, DOI 10.1016/j.ejca.2009.04.026
   Stryker ZI, 2019, BIOMEDICINES, V7, DOI 10.3390/biomedicines7020037
   Susek KH, 2018, FRONT IMMUNOL, V9, DOI 10.3389/fimmu.2018.02159
   VanderSluis L, 2017, INT J MOL SCI, V18, DOI 10.3390/ijms18122607
   Wang YY, 2018, ONCOTARGETS THER, V11, P5559, DOI 10.2147/OTT.S174329
   Wu N, 2018, ONCOL LETT, V16, P4984, DOI 10.3892/ol.2018.9290
   Xing YJ, 2015, INT J MOL MED, V35, P143, DOI 10.3892/ijmm.2014.1976
   Xu CG, 2017, J TRACE ELEM MED BIO, V42, P59, DOI 10.1016/j.jtemb.2017.04.006
   Yang L, 2011, ONCOGENE, V30, P4437, DOI 10.1038/onc.2011.145
   Yin T, 2014, TRANSL ONCOL, V7, P221, DOI 10.1016/j.tranon.2014.02.007
   Yu HM, 2015, EUR J LIPID SCI TECH, V117, P1378, DOI 10.1002/ejlt.201400464
NR 59
TC 0
Z9 0
U1 2
U2 2
PU MDPI
PI BASEL
PA ST ALBAN-ANLAGE 66, CH-4052 BASEL, SWITZERLAND
EI 1660-3397
J9 MAR DRUGS
JI Mar. Drugs
PD APR
PY 2021
VL 19
IS 4
AR 193
DI 10.3390/md19040193
PG 22
WC Chemistry, Medicinal; Pharmacology & Pharmacy
SC Pharmacology & Pharmacy
GA RR7BE
UT WOS:000643247900001
PM 33805447
OA DOAJ Gold, Green Published
DA 2021-06-14
ER

PT J
AU Ren, Y
   Chen, JQ
   Chen, PS
   Hao, Q
   Cheong, LK
   Tang, MZ
   Hong, LL
   Hu, XY
   Yap, CT
   Bay, BH
   Ling, ZQ
   Shen, HM
AF Ren, Yi
   Chen, Jiaqing
   Chen, Peishi
   Hao, Qi
   Cheong, Leng-Kuan
   Tang, Mingzhu
   Hong, Lian-Lian
   Hu, Xuan-Yu
   Yap, Celestial T.
   Bay, Boon-Huat
   Ling, Zhi-Qiang
   Shen, Han -Ming
TI Oxidative stress-mediated AMPK inactivation determines the high
   susceptibility of LKB1-mutant NSCLC cells to glucose starvation
SO FREE RADICAL BIOLOGY AND MEDICINE
LA English
DT Article
DE AMP-activated protein kinase; Glucose starvation; Liver kinase B1;
   Non-small cell lung cancer; Reactive oxygen species
AB The liver kinase B1 (LKB1) is an important tumor suppressor and its loss-of-function mutations are observed in around 16% of non-small cell lung cancer (NSCLC) cases. One of the main functions of LKB1 is to activate AMPactivated protein kinase (AMPK) via direct phosphorylation. Under metabolic or energy stress conditions, the LKB1-AMPK axis inhibits the anabolic pathways and activates the catabolic pathways to maintain metabolic homeostasis for cell survival. In this study, we found that LKB1-mutant NSCLC cells are particularly susceptible to cell death induced by glucose starvation, but not by other forms of starvation such as amino acid starvation or serum starvation. Reconstitution of LKB1 in LKB1-mutant cells or LKB1 knockout in LKB1-wild type cells highlighted the importance of the LKB1-AMPK axis for cell survival under glucose starvation. Mechanistically, in LKB1-mutant cells, glucose starvation elicits oxidative stress, which causes AMPK protein oxidation and inactivation, and eventually cell death. Importantly, this process could be effectively reversed and rescued by 2DG (a glucose analog capable of producing NADPH, a key antioxidant), A769662 (an allosteric AMPK activator), and Nacetyl cysteine (NAC) (a ROS scavenger), indicating the presence of a vicious circle between AMPK inactivation and ROS in LKB1-mutant NSCLC cells under glucose starvation. Our study thus elucidates the critical role of redox balance in determining the susceptibility to cell death under glucose starvation in LKB1-mutant NSCLC cells. The findings from this study reveal important clues in search of novel therapeutic strategies for LKB1mutant NSCLC by targeting glucose metabolism and redox balance.
C1 [Ren, Yi; Hao, Qi; Cheong, Leng-Kuan; Tang, Mingzhu; Shen, Han -Ming] Univ Macau, Fac Hlth Sci, Taipa, Macau, Peoples R China.
   [Ren, Yi; Chen, Jiaqing; Chen, Peishi; Yap, Celestial T.; Shen, Han -Ming] Natl Univ Singapore, Yong Loo Lin Sch Med, Dept Physiol, Singapore, Singapore.
   [Hong, Lian-Lian; Hu, Xuan-Yu; Ling, Zhi-Qiang] Chinese Acad Sci, Inst Basic Med & Canc IBMC, Univ Chinese Acad Sci, Expt Res Ctr,Canc Hosp,Zhejiang Canc Hosp, Hangzhou 310022, Zhejiang, Peoples R China.
   [Hu, Xuan-Yu] Zhengzhou Univ, Sch Basic Med Sci, Dept Pathophysiol, Zhengzhou 450052, Peoples R China.
   [Bay, Boon-Huat] Natl Univ Singapore, Yong Loo Lin Sch Med, Dept Anat, Singapore, Singapore.
RP Shen, HM (corresponding author), Univ Macau, Fac Hlth Sci, Taipa, Macau, Peoples R China.
EM hmshen@um.edu.mo
OI Ren, Yi/0000-0002-3809-0967; Shen, Han-Ming/0000-0001-7369-5227
FU Singapore National Medical Research CouncilNational Medical Research
   Council, Singapore [NMRC/CIRG/1490/2018]; Singapore Ministry of
   Education (MOE)Ministry of Education, Singapore [MOE2018-T2-1-060];
   University of Macau (UM) [SRG2020-00002-FHS, CPG2020-00029-FHS]; NUS
   research scholarshipNational University of Singapore; UM Assistantship
FX This work was supported by research grants from Singapore National
   Medical Research Council (NMRC/CIRG/1490/2018), Singapore Ministry of
   Education (MOE) (MOE2018-T2-1-060) and University of Macau (UM)
   SRG2020-00002-FHS and CPG2020-00029-FHS to HM Shen. J Chen and P Chen
   are supported by NUS research scholarship and M Tang is supported by UM
   Assistantship.
CR Abbosh C, 2017, NATURE, V545, P446, DOI 10.1038/nature22364
   Alessi DR, 2006, ANNU REV BIOCHEM, V75, P137, DOI 10.1146/annurev.biochem.75.103004.142702
   Anastasiou D, 2011, SCIENCE, V334, P1278, DOI 10.1126/science.1211485
   Birsoy K, 2014, NATURE, V508, P108, DOI 10.1038/nature13110
   Campbell JD, 2016, NAT GENET, V48, P607, DOI 10.1038/ng.3564
   Cerami E, 2012, CANCER DISCOV, V2, P401, DOI 10.1158/2159-8290.CD-12-0095
   Chakravarty D, 2017, JCO PRECIS ONCOL, V1
   Chang MT, 2016, NAT BIOTECHNOL, V34, P155, DOI 10.1038/nbt.3391
   Chen JB, 2020, NAT GENET, V52, P177, DOI 10.1038/s41588-019-0569-6
   Cool B, 2006, CELL METAB, V3, P403, DOI 10.1016/j.cmet.2006.05.005
   Das B, 2018, SCI REP-UK, V8, DOI 10.1038/s41598-018-22090-6
   Ding L, 2008, NATURE, V455, P1069, DOI 10.1038/nature07423
   Emerling BM, 2009, FREE RADICAL BIO MED, V46, P1386, DOI 10.1016/j.freeradbiomed.2009.02.019
   Gao JJ, 2013, SCI SIGNAL, V6, DOI 10.1126/scisignal.2004088
   Goransson O, 2007, J BIOL CHEM, V282, P32549, DOI 10.1074/jbc.M706536200
   Hawley SA, 2002, DIABETES, V51, P2420, DOI 10.2337/diabetes.51.8.2420
   Hawley SA, 2012, SCIENCE, V336, P918, DOI 10.1126/science.1215327
   Hay N, 2016, NAT REV CANCER, V16, P635, DOI 10.1038/nrc.2016.77
   Hellmann MD, 2018, CANCER CELL, V33, P843, DOI 10.1016/j.ccell.2018.03.018
   Hemminki A, 1998, NATURE, V391, P184
   Herbst RS, 2018, NATURE, V553, P446, DOI 10.1038/nature25183
   Hinchy EC, 2018, J BIOL CHEM, V293, P17208, DOI 10.1074/jbc.RA118.002579
   Hoxhaj G, 2020, NAT REV CANCER, V20, P74, DOI 10.1038/s41568-019-0216-7
   Imielinski M, 2012, CELL, V150, P1107, DOI 10.1016/j.cell.2012.08.029
   Inge LJ, 2014, CANCER LETT, V352, P187, DOI 10.1016/j.canlet.2014.06.011
   Jamal-Hanjani M, 2017, NEW ENGL J MED, V376, P2109, DOI 10.1056/NEJMoa1616288
   Jeon SM, 2012, NATURE, V485, P661, DOI 10.1038/nature11066
   Jordan EJ, 2017, CANCER DISCOV, V7, P596, DOI 10.1158/2159-8290.CD-16-1337
   Kitapma S, 2019, CANCER DISCOV, V9, P34, DOI 10.1158/2159-8290.CD-18-0689
   Koppenol WH, 2011, NAT REV CANCER, V11, P325, DOI 10.1038/nrc3038
   Koyama S, 2016, CANCER RES, V76, P999, DOI 10.1158/0008-5472.CAN-15-1439
   Laussel C, 2020, BIOCHEM PHARMACOL, V182, DOI 10.1016/j.bcp.2020.114213
   Li JX, 2014, CELL DEATH DIS, V5, DOI 10.1038/cddis.2014.241
   Li XX, 2018, MOL CELL, V69, P480, DOI 10.1016/j.molcel.2018.01.001
   Lin SC, 2018, CELL METAB, V27, P299, DOI 10.1016/j.cmet.2017.10.009
   Mele L, 2018, CELL DEATH DIS, V9, DOI 10.1038/s41419-018-0635-5
   Momcilovic M, 2015, BRIT J CANCER, V113, P574, DOI 10.1038/bjc.2015.261
   Murphy MP, 2009, BIOCHEM J, V417, P1, DOI 10.1042/BJ20081386
   Nogueira V, 2013, CLIN CANCER RES, V19, P4309, DOI 10.1158/1078-0432.CCR-12-1424
   Patra KC, 2014, TRENDS BIOCHEM SCI, V39, P347, DOI 10.1016/j.tibs.2014.06.005
   Patra KC, 2013, CANCER CELL, V24, P213, DOI 10.1016/j.ccr.2013.06.014
   Pelicano H, 2006, ONCOGENE, V25, P4633, DOI 10.1038/sj.onc.1209597
   Pineda CT, 2015, CELL, V160, P715, DOI 10.1016/j.cell.2015.01.034
   Qi JZ, 2008, EMBO J, V27, P1537, DOI 10.1038/emboj.2008.92
   Rabinovitch RC, 2017, CELL REP, V21, P1, DOI 10.1016/j.celrep.2017.09.026
   Ren Y, 2019, REDOX BIOL, V25, DOI 10.1016/j.redox.2019.101154
   Rizvi H, 2018, J CLIN ONCOL, V36, P633, DOI 10.1200/JCO.2017.75.3384
   Rizvi NA, 2015, SCIENCE, V348, P124, DOI 10.1126/science.aaa1348
   Saberi B, 2008, AM J PHYSIOL-CELL PH, V295, pC50, DOI 10.1152/ajpcell.90654.2007
   Sanders MJ, 2007, J BIOL CHEM, V282, P32539, DOI 10.1074/jbc.M706543200
   Shackelford DB, 2013, CANCER CELL, V23, P143, DOI 10.1016/j.ccr.2012.12.008
   Shackelford DB, 2009, NAT REV CANCER, V9, P563, DOI 10.1038/nrc2676
   Shackelford DB, 2009, P NATL ACAD SCI USA, V106, P11137, DOI 10.1073/pnas.0900465106
   Shao D, 2014, CELL METAB, V19, P232, DOI 10.1016/j.cmet.2013.12.013
   Shaw RJ, 2004, P NATL ACAD SCI USA, V101, P3329, DOI 10.1073/pnas.0308061100
   Skoulidis F, 2019, NAT REV CANCER, V19, P495, DOI 10.1038/s41568-019-0179-8
   Skoulidis F, 2018, CANCER DISCOV, V8, P822, DOI 10.1158/2159-8290.CD-18-0099
   Stanton RC, 2012, IUBMB LIFE, V64, P362, DOI 10.1002/iub.1017
   Vavala T, 2017, LUNG CANCER, V107, P84, DOI 10.1016/j.lungcan.2016.05.021
   Vila IK, 2017, CANCER CELL, V31, P208, DOI 10.1016/j.ccell.2017.01.003
   Wang Q, 2020, TRANSL ONCOL, V13, P372, DOI 10.1016/j.tranon.2019.11.011
   Wilmott JS, 2012, CLIN CANCER RES, V18, P1386, DOI 10.1158/1078-0432.CCR-11-2479
   Yang CK, 2017, CELL DEATH DIS, V8, DOI 10.1038/cddis.2017.483
   Zmijewski JW, 2010, J BIOL CHEM, V285, P33154, DOI 10.1074/jbc.M110.143685
NR 64
TC 0
Z9 0
U1 5
U2 5
PU ELSEVIER SCIENCE INC
PI NEW YORK
PA STE 800, 230 PARK AVE, NEW YORK, NY 10169 USA
SN 0891-5849
EI 1873-4596
J9 FREE RADICAL BIO MED
JI Free Radic. Biol. Med.
PD APR
PY 2021
VL 166
BP 128
EP 139
DI 10.1016/j.freeradbiomed.2021.02.018
PG 12
WC Biochemistry & Molecular Biology; Endocrinology & Metabolism
SC Biochemistry & Molecular Biology; Endocrinology & Metabolism
GA RC3JI
UT WOS:000632699500002
PM 33636336
DA 2021-06-14
ER

PT J
AU Cai, Y
   Deng, MT
   Zhang, QF
   Liu, ZF
   Wang, L
   Sheng, WW
   Zhang, YL
   You, PH
   Wang, ZY
   Wang, F
AF Cai, Yu
   Deng, Mingtian
   Zhang, Qifan
   Liu, Zifei
   Wang, Liang
   Sheng, Wenwen
   Zhang, Yanli
   You, Peihua
   Wang, Ziyu
   Wang, Feng
TI Effects of dietary betaine supplementation on biochemical parameters of
   blood and testicular oxidative stress in Hu sheep
SO THERIOGENOLOGY
LA English
DT Article
DE Hu sheep; Betaine; Antioxidant status; mTOR signaling pathway
AB Betaine, a highly valuable feed additive, has been observed to alter the distribution of protein and fat in the bodies of ruminants and to exhibit strong antioxidant properties. However, the effects of dietary betaine supplementation on the biochemical parameters of blood and on testicular oxidative stress remain unknown. This study aimed to investigate the effects of dietary betaine supplementation on lipid metabolism, immunity, and testicular oxidative status in Hu sheep. Experimental sheep (n=3, three sheep per group) were fed betaine-containing diets, a basal diet supplemented with 0 g/day (control group), 1 g/day (B1), and 3 g/day betaine (B2). There were no differences in the serum concentrations of triglycerides and cholesterol in Hu sheep receiving diets supplemented with betaine. The ratio of basophils significantly increased in the B1 and B2 groups. ELISA (enzyme-linked immunosorbent assay) results showed that testicular superoxide dismutase (SOD) and glutathione peroxidase (GSH-Px) activity were significantly higher, whereas malondialdehyde (MDA) content significantly decreased, after feeding betaine-supplemented diets. qPCR results showed that the mRNA expression levels of CAT, SOD2, and GSH-Px were significantly upregulated in both the B1 and B2 groups compared to those in the control group. Furthermore, the expression of proliferating cell nuclear antigen (PCNA) was significantly lower in the testes of betaine-treated Hu sheep than in the control group. Moreover, LKB1 (liver kinase B1) expression significantly increased, and mRNA expression of AMPK (AMP-activated serine/threonine protein kinase) significantly decreased in the B1 group. The relative gene expression of mTOR (mechanistic target of rapamycin) was significantly higher in the B2 group than in the control group. RAPTOR expression significantly increased in the B1 group. Western blot revealed that the ratio of P-mTOR and mTOR significantly increased after feeding betaine-supplemented diets. In conclusion, betaine supplementation improved serum lipid metabolism, immune response, and increased the testicular antioxidant capacity of Hu sheep, which might be regulated via mTOR signaling pathway. (C) 2021 Elsevier Inc. All rights reserved.
C1 [Cai, Yu; Deng, Mingtian; Zhang, Qifan; Liu, Zifei; Zhang, Yanli; Wang, Ziyu; Wang, Feng] Nanjing Agr Univ, Jiangsu Livestock Embryo Engn Lab, Nanjing 210095, Peoples R China.
   [Wang, Liang; Sheng, Wenwen] Shandong Sunwin Biotechnol Co Ltd, Weifang 261205, Shandong, Peoples R China.
   [You, Peihua] Portal Agriind Co Ltd, Xingdian St, Nanjing 210095, Peoples R China.
RP Wang, ZY; Wang, F (corresponding author), Nanjing Agr Univ, Jiangsu Livestock Embryo Engn Lab, Coll Anim Sci & Technol, 1 Weigang, Nanjing 210095, Jiangsu, Peoples R China.
EM wangziyu@njau.edu.cn; caeet@njau.edu.cn
FU China Agriculture Research System [CARS-38]
FX This work was supported by China Agriculture Research System, CARS-38.
   The authors would like to express the sincere thanks to the
   High-Performance Computing Platform of Bioinformatics Center, Nanjing
   Agricultural University for data analysis support.
CR Abd El-Halim MAK, 2015, PAK J PHARM SCI, V28, P1839
   Aguadero V, 2018, CYTOM PART B-CLIN CY, V94, P680, DOI 10.1002/cyto.b.21587
   Alirezaei M, 2012, BRIT POULTRY SCI, V53, P699, DOI 10.1080/00071668.2012.728283
   Alirezaei M, 2015, J PHYSIOL SCI, V65, P243, DOI 10.1007/s12576-015-0360-0
   Cai DM, 2016, NUTRIENTS, V8, DOI 10.3390/nu8100646
   Chen R, 2018, POULTRY SCI, V97, P4297, DOI 10.3382/ps/pey303
   Chen R, 2019, J ANIM PHYSIOL AN N, V103, P1050, DOI 10.1111/jpn.13083
   Chen THH, 2011, PLANT CELL ENVIRON, V34, P1, DOI 10.1111/j.1365-3040.2010.02232.x
   Cheng CY, 2010, PHILOS T R SOC B, V365, P1459, DOI 10.1098/rstb.2010.0024
   Craig SAS, 2004, AM J CLIN NUTR, V80, P539
   Darbandi M, 2018, REPROD BIOL ENDOCRIN, V16, DOI 10.1186/s12958-018-0406-2
   Deng MT, 2020, THERIOGENOLOGY, V148, P27, DOI 10.1016/j.theriogenology.2020.02.036
   Dibble CC, 2013, NAT CELL BIOL, V15, P555, DOI 10.1038/ncb2763
   Dong L, 2020, MEAT SCI, V166, DOI 10.1016/j.meatsci.2020.108154
   Du JJ, 2018, NUTRIENTS, V10, DOI 10.3390/nu10020131
   Eklund M, 2005, NUTR RES REV, V18, P31, DOI 10.1079/NRR200493
   Figueroa-Soto CG, 2018, BIOCHIMIE, V147, P89, DOI 10.1016/j.biochi.2018.01.002
   Ganesan M, 2015, EXP MOL PATHOL, V99, P506, DOI 10.1016/j.yexmp.2015.09.009
   Gwinn DM, 2008, MOL CELL, V30, P214, DOI 10.1016/j.molcel.2008.03.003
   Han C, 2017, PLOS ONE, V12, DOI 10.1371/journal.pone.0180817
   Huang QC, 2008, ANIM FEED SCI TECH, V140, P365, DOI 10.1016/j.anifeedsci.2007.03.007
   Jung YS, 2013, FOOD CHEM TOXICOL, V62, P292, DOI 10.1016/j.fct.2013.08.049
   Kar F, 2019, CELL STRESS CHAPERON, V24, P871, DOI 10.1007/s12192-019-01022-x
   Kim SG, 2013, MOL CELLS, V35, P463, DOI 10.1007/s10059-013-0138-2
   Li CM, 2019, CELL STRESS CHAPERON, V24, P453, DOI 10.1007/s12192-019-00982-4
   Liang YX, 2020, MEAT SCI, V164, DOI 10.1016/j.meatsci.2020.108094
   Liu WC, 2019, ANIMALS-BASEL, V9, DOI 10.3390/ani9080506
   Lucia A, 2005, J APPL PHYSIOL, V99, P344, DOI 10.1152/japplphysiol.00037.2005
   Matthews JO, 2001, J ANIM SCI, V79, P722
   Mruk DD, 2002, CONTRACEPTION, V65, P305, DOI 10.1016/S0010-7824(01)00320-1
   Muthappa NA, 2014, CELL STRESS CHAPERON, V19, P61, DOI 10.1007/s12192-013-0434-y
   Nakai T, 2013, BIOSCI BIOTECH BIOCH, V77, P666, DOI 10.1271/bbb.120839
   Narbonne P, 2006, DEVELOPMENT, V133, P611, DOI 10.1242/dev.02232
   National CN National Research C Council NR National C Council N National C, 2006, NUTR REQ SMALL RUM S
   Oliva J, 2011, EXP MOL PATHOL, V90, P295, DOI 10.1016/j.yexmp.2011.02.006
   Pirincci N, 2018, MED PRIN PRACT, V27, P217, DOI 10.1159/000488109
   Shaw RJ, 2009, ACTA PHYSIOL, V196, P65, DOI 10.1111/j.1748-1716.2009.01972.x
   Sun C-Y., 2019, PAKISTAN J ZOOL, V51
   Tsikas D, 2017, ANAL BIOCHEM, V524, P13, DOI 10.1016/j.ab.2016.10.021
   Vardi N, 2009, FERTIL STERIL, V92, P2028, DOI 10.1016/j.fertnstert.2008.09.015
   Veskovic M, 2019, EUR J PHARMACOL, V848, P39, DOI 10.1016/j.ejphar.2019.01.043
   Wang HC, 2020, ANIM FEED SCI TECH, V267, DOI 10.1016/j.anifeedsci.2020.114545
   Wang LJ, 2013, LIPIDS HEALTH DIS, V12, DOI 10.1186/1476-511X-12-34
   Zawieja Emilia E., 2021, Journal of Dietary Supplements, V18, DOI 10.1080/19390211.2019.1699223
   Zhao GF, 2018, FRONT IMMUNOL, V9, DOI 10.3389/fimmu.2018.01070
   Zhao Q, 2018, PLANT CELL REP, V37, P741, DOI 10.1007/s00299-018-2264-y
NR 46
TC 0
Z9 0
U1 9
U2 9
PU ELSEVIER SCIENCE INC
PI NEW YORK
PA STE 800, 230 PARK AVE, NEW YORK, NY 10169 USA
SN 0093-691X
EI 1879-3231
J9 THERIOGENOLOGY
JI Theriogenology
PD APR 1
PY 2021
VL 164
BP 65
EP 73
DI 10.1016/j.theriogenology.2021.01.006
PG 9
WC Reproductive Biology; Veterinary Sciences
SC Reproductive Biology; Veterinary Sciences
GA QM1PV
UT WOS:000621551700009
PM 33556906
DA 2021-06-14
ER

PT J
AU Sitthideatphaiboon, P
   Galan-Cobo, A
   Negrao, MV
   Qu, X
   Poteete, A
   Zhang, FH
   Liu, DD
   Lewis, WE
   Kemp, HN
   Lewis, J
   Rinsurongkawong, W
   Giri, U
   Lee, JJ
   Zhang, JJ
   Roth, JA
   Swisher, S
   Heymach, JV
AF Sitthideatphaiboon, Piyada
   Galan-Cobo, Ana
   Negrao, Marcelo, V
   Qu, Xiao
   Poteete, Alissa
   Zhang, Fahao
   Liu, Diane D.
   Lewis, Whitney E.
   Kemp, Haley N.
   Lewis, Jeff
   Rinsurongkawong, Waree
   Giri, Uma
   Lee, J. Jack
   Zhang, Jianjun
   Roth, Jack A.
   Swisher, Stephen
   Heymach, John, V
TI STK11/LKB1 Mutations in NSCLC Are Associated with KEAP1/NRF2-Dependent
   Radiotherapy Resistance Targetable by Glutaminase Inhibition
SO CLINICAL CANCER RESEARCH
LA English
DT Article
ID COOCCURRING GENOMIC ALTERATIONS; LUNG-CANCER CELLS; GENE-EXPRESSION;
   OXIDATIVE STRESS; E3 LIGASE; RADIATION; KRAS; LKB1; PATHWAY;
   PROLIFERATION
AB Purpose: Radiotherapy with or without chemotherapy is a mainstay of treatment for locally advanced non-small cell lung cancer (NSCLC), but no predictive markers are currently available to select patients who will benefit from these therapies. In this study, we investigated the association between alterations in STK11/LKB1, the second most common tumor suppressor in NSCLC, and response to radiotherapy as well as potential therapeutic approaches to improve outcomes.
   Experimental Design: We conducted a retrospective analysis of 194 patients with stage I-III NSCLC, including 164 stage III patients bearing mutant or wild-type STK11/LKB1 treated with radiotherapy, and assessed locoregional recurrence (LRR), distant metastasis rates, disease-free survival (DFS), and overall survival (OS), and we investigated the causal role of LKB1 in mediating radiotherapy resistance using isogenic pairs of NSCLC cell lines with LKB1 loss or gain.
   Results: In stage III patients, with 4 years median follow-up, STK11/LKB1 mutations were associated with higher LRR (P = 0.0108), and shorter DFS (HR 2.530, P = 0.0029) and OS ( HR 2.198, P = 0.0263). LKB1 loss promoted relative resistance to radiotherapy, which was dependent on the KEAP1/NRF2 pathway for redox homeostasis. Suppression of the KEAP1/NRF2 pathway via KEAP1 expression, or pharmacologic blockade of glutaminase (GLS) 1 sensitized LKB1-deficient tumors to radiotherapy.
   Conclusions: These data provide evidence that LKB1 loss is associated with LRR and poor clinical outcomes in patients with NSCLC treated with radiotherapy and that targeting the KEAP1/NRF2 pathway or GLS inhibition are potential approaches to radiosensitize LKB1-deficient tumors.
C1 [Sitthideatphaiboon, Piyada; Galan-Cobo, Ana; Negrao, Marcelo, V; Qu, Xiao; Poteete, Alissa; Zhang, Fahao; Kemp, Haley N.; Giri, Uma; Zhang, Jianjun; Heymach, John, V] Univ Texas MD Anderson Canc Ctr, Dept Thorac Head & Neck Med Oncol, Houston, TX 77030 USA.
   [Sitthideatphaiboon, Piyada] Chulalongkorn Univ, Div Med Oncol, Dept Med, Fac Med,King Chulalongkorn Mem Hosp, Bangkok, Thailand.
   [Qu, Xiao] Shandong Univ, Inst Oncol, Shandong Prov Hosp, Cheeloo Coll Med, Jinan, Peoples R China.
   [Liu, Diane D.; Lewis, Jeff; Rinsurongkawong, Waree; Lee, J. Jack] Univ Texas MD Anderson Canc Ctr, Dept Biostat, Houston, TX 77030 USA.
   [Lewis, Whitney E.] Univ Texas MD Anderson Canc Ctr, Div Pharm, Houston, TX 77030 USA.
   [Roth, Jack A.; Swisher, Stephen] Univ Texas MD Anderson Canc Ctr, Dept Thorac & Cardiovasc Surg, Houston, TX 77030 USA.
RP Heymach, JV (corresponding author), Univ Texas MD Anderson Canc Ctr, Unit 432,1515 Holcombe Blvd, Houston, TX 77030 USA.
EM jheymach@mdanderson.org
RI Lewis, Whitney/AAR-3433-2021
OI Sitthideatphaiboon, Piyada/0000-0003-2098-1646
FU University of Texas Southwestern Medical Center; University of Texas MD
   Anderson Cancer Center Lung UT; Lung SPOREUnited States Department of
   Health & Human ServicesNational Institutes of Health (NIH) - USA
   [P50CA07907]; CPRIT [CP160652]; Lung Cancer Moon Shot; Rexanna's
   Foundation for Fighting Lung Cancer; Weaver Foundation; CCSG [CA016672];
   Stand Up to Cancer-American Cancer Society Lung Cancer Dream Team
   Translational Research Grant [SU2C-AACR-DT17-15]; Jane Ford Petrin
   donation;  [LKB1 R01 CA205150]
FX This work was supported by The University of Texas Southwestern Medical
   Center and The University of Texas MD Anderson Cancer Center Lung UT;
   Lung SPORE P50CA07907; The LKB1 R01 CA205150; CPRIT CP160652; The Lung
   Cancer Moon Shot, including donations from Kyte Family, Jeff Hepper, and
   Normal Godinho; Rexanna's Foundation for Fighting Lung Cancer; Weaver
   Foundation; CCSG CA016672; a Stand Up to Cancer-American Cancer Society
   Lung Cancer Dream Team Translational Research Grant (SU2C-AACR-DT17-15),
   and a Jane Ford Petrin donation. Stand Up to Cancer is a division of the
   Entertainment Industry Foundation. The indicated SU2C grant is
   administered by the American Association for Cancer Research, the
   scientific partner of SU2C.
CR Antonia SJ, 2018, NEW ENGL J MED, V379, P2342, DOI 10.1056/NEJMoa1809697
   Antonia SJ, 2017, NEW ENGL J MED, V377, P1919, DOI 10.1056/NEJMoa1709937
   Arbour KC, 2018, CLIN CANCER RES, V24, P334, DOI 10.1158/1078-0432.CCR-17-1841
   Azzam EI, 2012, CANCER LETT, V327, P48, DOI 10.1016/j.canlet.2011.12.012
   Baas AF, 2004, TRENDS CELL BIOL, V14, P312, DOI 10.1016/j.tcb.2004.04.001
   Barcellos-Hoff MH, 2005, NAT REV CANCER, V5, P867, DOI 10.1038/nrc1735
   Bezjak A, 2015, J CLIN ONCOL, V33, P2100, DOI 10.1200/JCO.2014.59.2360
   Boysen G, 2019, INT J RADIAT BIOL, V95, P436, DOI 10.1080/09553002.2018.1558299
   Bray F, 2018, CA-CANCER J CLIN, V68, P394, DOI 10.3322/caac.21492
   Calles A, 2015, CLIN CANCER RES, V21, P2851, DOI 10.1158/1078-0432.CCR-14-3112
   Cancer Genome Atlas Research Network, 2018, Nature, V559, pE12, DOI 10.1038/s41586-018-0228-6
   Cassidy RJ, 2017, CANCER-AM CANCER SOC, V123, P3681, DOI 10.1002/cncr.30794
   Cheema PK, 2019, CURR ONCOL, V26, P37, DOI 10.3747/co.25.4096
   Deng LF, 2014, J CLIN INVEST, V124, P687, DOI 10.1172/JCI67313
   Ding L, 2008, NATURE, V455, P1069, DOI 10.1038/nature07423
   Forcet C, 2005, HUM MOL GENET, V14, P1283, DOI 10.1093/hmg/ddi139
   Franken NAP, 2006, NAT PROTOC, V1, P2315, DOI 10.1038/nprot.2006.339
   Galan-Cobo A, 2019, CANCER RES, V79, P3251, DOI 10.1158/0008-5472.CAN-18-3527
   Gurtner K, 2020, INT J CANCER, V147, P472, DOI 10.1002/ijc.32598
   He Q, 2017, MOL MED REP, V16, P2205, DOI 10.3892/mmr.2017.6852
   Herter-Sprie GS, 2014, NAT COMMUN, V5, DOI 10.1038/ncomms6870
   Homma S, 2009, CLIN CANCER RES, V15, P3423, DOI 10.1158/1078-0432.CCR-08-2822
   Jamal-Hanjani M, 2017, NEW ENGL J MED, V376, P2109, DOI 10.1056/NEJMoa1616288
   Jeong Y, 2017, CANCER DISCOV, V7, P86, DOI 10.1158/2159-8290.CD-16-0127
   Jordan EJ, 2017, CANCER DISCOV, V7, P596, DOI 10.1158/2159-8290.CD-16-1337
   Kansanen E, 2013, REDOX BIOL, V1, P45, DOI 10.1016/j.redox.2012.10.001
   Katt WP, 2014, DRUG DISCOV TODAY, V19, P450, DOI 10.1016/j.drudis.2013.10.008
   Kaufman JM, 2014, J THORAC ONCOL, V9, P794, DOI 10.1097/JTO.0000000000000173
   Kim EM, 2008, CELL SIGNAL, V20, P916, DOI 10.1016/j.cellsig.2008.01.002
   Kobayashi A, 2004, MOL CELL BIOL, V24, P7130, DOI 10.1128/MCB.24.16.7130-7139.2004
   Koyama S, 2016, CANCER RES, V76, P999, DOI 10.1158/0008-5472.CAN-15-1439
   Lee S, 2012, FREE RADICAL BIO MED, V53, P807, DOI 10.1016/j.freeradbiomed.2012.05.038
   Li FM, 2015, CANCER CELL, V27, P698, DOI 10.1016/j.ccell.2015.04.001
   Liang H, 2013, J IMMUNOL, V190, P5874, DOI 10.4049/jimmunol.1202612
   Mak RH, 2015, CLIN LUNG CANCER, V16, P24, DOI 10.1016/j.cllc.2014.09.005
   Mates JM, 2012, ARCH TOXICOL, V86, P1649, DOI 10.1007/s00204-012-0906-3
   Sappington DR, 2016, BBA-GEN SUBJECTS, V1860, P836, DOI 10.1016/j.bbagen.2016.01.021
   Schabath MB, 2016, ONCOGENE, V35, P3209, DOI 10.1038/onc.2015.375
   Shackelford DB, 2009, NAT REV CANCER, V9, P563, DOI 10.1038/nrc2676
   Shibata T, 2008, P NATL ACAD SCI USA, V105, P13568, DOI 10.1073/pnas.0806268105
   Singh A, 2008, CANCER RES, V68, P7975, DOI 10.1158/0008-5472.CAN-08-1401
   Singh A, 2010, ANTIOXID REDOX SIGN, V13, P1627, DOI 10.1089/ars.2010.3219
   Skoulidis F, 2018, CANCER DISCOV, V8, P822, DOI 10.1158/2159-8290.CD-18-0099
   Skoulidis F, 2015, CANCER DISCOV, V5, P860, DOI 10.1158/2159-8290.CD-14-1236
   Sun B, 2017, CANCER-AM CANCER SOC, V123, P3031, DOI 10.1002/cncr.30693
   Wang M, 2017, CANCER RES, V77, P2018, DOI 10.1158/0008-5472.CAN-16-0808
   Wang YF, 2018, CLIN CANCER RES, V24, P5744, DOI 10.1158/1078-0432.CCR-18-1489
   Xiang LS, 2013, BBA-MOL CELL RES, V1833, P2996, DOI 10.1016/j.bbamcr.2013.08.003
   Zhang P, 2010, MOL CANCER THER, V9, P336, DOI 10.1158/1535-7163.MCT-09-0589
   Zhao N, 2014, LUNG CANCER, V86, P255, DOI 10.1016/j.lungcan.2014.08.013
NR 50
TC 0
Z9 0
U1 1
U2 1
PU AMER ASSOC CANCER RESEARCH
PI PHILADELPHIA
PA 615 CHESTNUT ST, 17TH FLOOR, PHILADELPHIA, PA 19106-4404 USA
SN 1078-0432
EI 1557-3265
J9 CLIN CANCER RES
JI Clin. Cancer Res.
PD MAR 15
PY 2021
VL 27
IS 6
BP 1720
EP 1733
DI 10.1158/1078-0432.CCR-20-2859
PG 14
WC Oncology
SC Oncology
GA QY6IV
UT WOS:000630142100014
PM 33323404
DA 2021-06-14
ER

PT J
AU Huang, RSP
   Severson, E
   Haberberger, J
   Duncan, DL
   Hemmerich, A
   Edgerly, C
   Ferguson, NL
   Frampton, G
   Owens, C
   Williams, E
   Elvin, J
   Vergilio, JA
   Killian, JK
   Lin, D
   Morley, S
   McEwan, D
   Holmes, O
   Danziger, N
   Cohen, MB
   Sathyan, P
   McGregor, K
   Reddy, P
   Venstrom, J
   Anhorn, R
   Alexander, B
   Brown, C
   Ross, JS
   Ramkissoon, SH
AF Huang, Richard S. P.
   Severson, Eric
   Haberberger, James
   Duncan, Daniel L.
   Hemmerich, Amanda
   Edgerly, Claire
   Ferguson, N. Lynn
   Frampton, Garrett
   Owens, Clarence
   Williams, Erik
   Elvin, Julia
   Vergilio, Jo-Anne
   Killian, Jonathan Keith
   Lin, Douglas
   Morley, Samantha
   McEwan, Deborah
   Holmes, Oliver
   Danziger, Natalie
   Cohen, Michael B.
   Sathyan, Pratheesh
   McGregor, Kimberly
   Reddy, Prasanth
   Venstrom, Jeffrey
   Anhorn, Rachel
   Alexander, Brian
   Brown, Charlotte
   Ross, Jeffrey S.
   Ramkissoon, Shakti H.
TI Landscape of Biomarkers in Non-small Cell Lung Cancer Using
   Comprehensive Genomic Profiling and PD-L1 Immunohistochemistry
SO PATHOLOGY & ONCOLOGY RESEARCH
LA English
DT Article
DE biomarkers; non-small cell lung cancer; comprehensive genomic profiling;
   PD-L1; immunohistochemistry
AB Comprehensive genomic profiling (CGP) and immunohistochemistry (IHC) are important biomarker tools used for patients with non-small cell lung cancer (NSCLC) given the expanding number of standard-of-care therapies that require companion diagnostic testing. We examined 9450 NSCLC real-world patient samples that underwent both CGP and programmed death-ligand 1 (PD-L1) IHC to understand the biomarker landscape in this patient cohort. By assessing National Comprehensive Cancer Network (NCCN)-recommended biomarkers including genomic alterations, tumor mutational burden (>= 10 mutations/Mb cut-off), and PD-L1 expression (Tumor Proportion Score (TPS) >= 50% cut-off), we show that CGP + PD-L1 IHC yielded potentially actionable results for 70.5% of the 9,450 patients with NSCLC. Among the remaining 29.5% (2,789/9,450) of patients, 86.7% (2,419/2,789) were potentially eligible for another biomarker-associated therapy and/or clinical trial based on their genomic profile. In addition, in the PD-L1(TPS >= 50%) disease subset, BRAF mutations, MET mutations, MET amplifications, and KRAS mutations were significantly enriched; and in the PD-L1(TPS<50%), EGFR mutations, ERBB2 mutations, STK11 mutations, and KEAP1 mutations were enriched. These findings highlight the improved clinical utility of combining CGP with IHC to expand the biomarker-guided therapeutic options available for patients with NSCLC, relative to single biomarker testing alone.
C1 [Huang, Richard S. P.; Severson, Eric; Haberberger, James; Duncan, Daniel L.; Hemmerich, Amanda; Edgerly, Claire; Ferguson, N. Lynn; Owens, Clarence; Brown, Charlotte; Ross, Jeffrey S.; Ramkissoon, Shakti H.] Fdn Med Inc, Morrisville, NC 27560 USA.
   [Frampton, Garrett; Williams, Erik; Elvin, Julia; Vergilio, Jo-Anne; Killian, Jonathan Keith; Lin, Douglas; Morley, Samantha; McEwan, Deborah; Holmes, Oliver; Danziger, Natalie; Sathyan, Pratheesh; McGregor, Kimberly; Reddy, Prasanth; Venstrom, Jeffrey; Anhorn, Rachel; Alexander, Brian] Fdn Med Inc, Cambridge, MA USA.
   [Cohen, Michael B.; Ramkissoon, Shakti H.] Wake Forest Sch Med, Wake Forest Comprehens Canc Ctr, Winston Salem, NC 27101 USA.
   [Cohen, Michael B.; Ramkissoon, Shakti H.] Wake Forest Sch Med, Dept Pathol, Winston Salem, NC 27101 USA.
   [Ross, Jeffrey S.] SUNY Upstate Med Univ, Dept Pathol, Syracuse, NY 13210 USA.
RP Huang, RSP (corresponding author), Fdn Med Inc, Morrisville, NC 27560 USA.
EM rhuang@foundationmedicine.com
CR [Anonymous], 2019, LIST CLEARED APPROVE
   [Anonymous], 2020, FDA GRANTS ACCELERAT
   [Anonymous], NCCN CLIN PRACTICE G
   [Anonymous], PD L1 IHC 22C3 PHARM
   [Anonymous], 2020, FDA APPROVES PEMBROL
   [Anonymous], 2019, FDA EXPANDS PEMBROLI
   Arbour KC, 2018, CLIN CANCER RES, V24, P334, DOI 10.1158/1078-0432.CCR-17-1841
   Canon J, 2019, NATURE, V575, P217, DOI 10.1038/s41586-019-1694-1
   Chalmers ZR, 2017, GENOME MED, V9, DOI 10.1186/s13073-017-0424-2
   Eberhard DA, 2005, J CLIN ONCOL, V23, P5900, DOI 10.1200/JCO.2005.02.857
   Frampton GM, 2013, NAT BIOTECHNOL, V31, P1023, DOI 10.1038/nbt.2696
   Goeman JJ, 2014, STAT MED, V33, P1946, DOI 10.1002/sim.6082
   Guisier F, 2020, J THORAC ONCOL, V15, P628, DOI 10.1016/j.jtho.2019.12.129
   Liu CM, 2020, CANCER LETT, V470, P95, DOI 10.1016/j.canlet.2019.10.027
   Scheerens H, 2017, CTS-CLIN TRANSL SCI, V10, P84, DOI 10.1111/cts.12455
   Skoulidis F, 2018, CANCER DISCOV, V8, P822, DOI 10.1158/2159-8290.CD-18-0099
   Society AC., CANC FACTS FIG
   Trabucco SE, 2019, J MOL DIAGN, V21, P1053, DOI 10.1016/j.jmoldx.2019.06.011
   Yu SR, 2018, AM J CANCER RES, V8, P2106
   Zhang Yue-Lun, 2016, Oncotarget, V7, P78985, DOI 10.18632/oncotarget.12587
NR 20
TC 0
Z9 0
U1 0
U2 0
PU FRONTIERS MEDIA SA
PI LAUSANNE
PA AVENUE DU TRIBUNAL FEDERAL 34, LAUSANNE, CH-1015, SWITZERLAND
SN 1219-4956
EI 1532-2807
J9 PATHOL ONCOL RES
JI Pathol. Oncol. Res.
PD MAR 11
PY 2021
VL 27
AR 592997
DI 10.3389/pore.2021.592997
PG 6
WC Oncology; Pathology
SC Oncology; Pathology
GA RG7LI
UT WOS:000635715200001
OA Other Gold
DA 2021-06-14
ER

PT J
AU Sun, BJ
   Hayashi, MS
   Kudo, MY
   Wu, LL
   Qin, LL
   Gao, M
   Liu, TH
AF Sun, Boju
   Hayashi, Misa
   Kudo, Maya
   Wu, Lili
   Qin, Lingling
   Gao, Ming
   Liu, Tonghua
TI Madecassoside Inhibits Body Weight Gain via Modulating SIRT1-AMPK
   Signaling Pathway and Activating Genes Related to Thermogenesis
SO FRONTIERS IN ENDOCRINOLOGY
LA English
DT Article
DE madecassoside; obesity; UCP-1; SIRT1-AMPK signaling pathway; brown fat
AB Background
   Pre-clinical research studies have shown that Madecassoside (MA) has favorable therapeutic effects on arthritis, acne, vitiligo and other diseases. However, the effects of MA on obesity have not yet been studied. This study mainly aimed to investigate the effects of MA in protecting against obesity and its underlying mechanism in reducing obesity.
   Methods
   Obese diabetic KKay/TaJcl mice model was adopted to the study. The body weight of all animals was recorded daily, and the blood glucose, blood lipid, and serum aminotransferase levels were examined, respectively. The expression of P-AMPK, SIRT1, P-LKB1, P-ACC, and P-HSL in abdominal fat, mesenteric fat, and epididymal fat was measured by western blotting, and the levels of PPAR alpha, CPT1a, PGC-1 alpha, UCP-1, Cidea, Cox7a1, and Cox8b were examined by real-time quantitative PCR (RT-qPCR).
   Results
   The results revealed that the body weight of the mice in MA group was significantly reduced, and the body mass index (BMI) showed significant difference between the two groups after 8 weeks of MA treatment. Further research revealed that it affected the mesenteric fat and epididymis fat by activating SIRT1/AMPK signaling pathway, and then promoted fatty acid oxidation of epididymal fat (PPAR alpha up arrow, CPT1a up arrow, and PGC-1 alpha up arrow). Last but not the least, it also promoted the expression of UCP-1 and stimulated thermoregulatory genes (Cidea, Cox7a1, and Cox8b) in brown fat and mesenteric fat.
   Conclusions
   Taken together, these findings suggest that MA can inhibit the weight gain in obese diabetic mice, and reduce triglyceride levels, inhibit lipogenesis of mesenteric fat, promote epididymal fat lipolysis and fatty acid oxidation. Furthermore, MA treatment might promote mesenteric fat browning and activate mitochondrial function in brown fat as well as mesenteric fat.
C1 [Sun, Boju] Beijing Univ Chinese Med, Clin Med Coll 2, Beijing, Peoples R China.
   [Hayashi, Misa; Kudo, Maya; Gao, Ming] Mukogawa Womens Univ, Sch Pharmaceut Sci, Nishinomiya, Hyogo, Japan.
   [Wu, Lili; Liu, Tonghua] Beijing Univ Chinese Med, Minist Educ, Key Lab Hlth Cultivat, Beijing, Peoples R China.
   [Qin, Lingling] Beijing Univ Chinese Med, Technol Dept, Beijing, Peoples R China.
   [Gao, Ming] Mukogawa Womens Univ, Inst Biosci, Nishinomiya, Hyogo, Japan.
RP Gao, M (corresponding author), Mukogawa Womens Univ, Sch Pharmaceut Sci, Nishinomiya, Hyogo, Japan.; Liu, TH (corresponding author), Beijing Univ Chinese Med, Minist Educ, Key Lab Hlth Cultivat, Beijing, Peoples R China.; Gao, M (corresponding author), Mukogawa Womens Univ, Inst Biosci, Nishinomiya, Hyogo, Japan.
EM gaoming@mukogawa-u.ac.jp; thliu@vip.163.com
FU Mukogawa Women's University, Beijing International Science and
   Technology Cooperation Base, and Traditional Chinese Medicine of Beijing
   Key Laboratory [BZ0259]
FX This work was supported by Mukogawa Women's University, Beijing
   International Science and Technology Cooperation Base, and Traditional
   Chinese Medicine of Beijing Key Laboratory (No. BZ0259) for financial
   support. The funders have no role in designing study and manuscript
   writing.
CR Al Haj G, 2020, INT J MOL SCI, V21, DOI 10.3390/ijms21124415
   Andersson U, 2004, J BIOL CHEM, V279, P12005, DOI 10.1074/jbc.C300557200
   Anukunwithaya T, 2017, PLANTA MED, V83, P710, DOI 10.1055/s-0042-122344
   Chen LP, 2019, NUTRIENTS, V11, DOI 10.3390/nu11122866
   Elhassan SAM, 2019, NAT PROD RES, DOI 10.1080/14786419.2019.1696794
   Frigini EN, 2020, BBA-BIOMEMBRANES, V1862, DOI 10.1016/j.bbamem.2019.183094
   FURUNO K, 1975, J NUTR, V105, P1253
   Gepner Y, 2018, CIRCULATION, V137, P1143, DOI 10.1161/CIRCULATIONAHA.117.030501
   Gwon SY, 2020, NUTRIENTS, V12, DOI 10.3390/nu12041133
   Harada K, 2003, AM J PHYSIOL-ENDOC M, V285, pE1182, DOI 10.1152/ajpendo.00259.2003
   Jensen MD, 2008, J CLIN ENDOCR METAB, V93, pS57, DOI 10.1210/jc.2008-1585
   Karimfar MH, 2015, LIPIDS, V50, P521, DOI 10.1007/s11745-015-4016-x
   Kim B, 2015, J BIOL CHEM, V290, P19146, DOI 10.1074/jbc.M115.636852
   King SE, 2020, TRENDS ENDOCRIN MET, V31, P478, DOI 10.1016/j.tem.2020.02.009
   Koliaki C, 2019, METABOLISM, V92, P98, DOI 10.1016/j.metabol.2018.10.011
   Kotz CM, 2000, AM J PHYSIOL-REG I, V278, pR494
   Kurylowicz A, 2020, INT J MOL SCI, V21, DOI 10.3390/ijms21176241
   Kusumastuti SA, 2019, DRUG DISCOV THER, V13, P261, DOI 10.5582/ddt.2019.01052
   Leng DD, 2013, J ETHNOPHARMACOL, V150, P601, DOI 10.1016/j.jep.2013.09.004
   Li XL, 2013, ACTA BIOCH BIOPH SIN, V45, P51, DOI 10.1093/abbs/gms108
   Li ZX, 2016, INT IMMUNOPHARMACOL, V33, P24, DOI 10.1016/j.intimp.2016.01.027
   Liberopoulos EN, 2005, OBES REV, V6, P283, DOI 10.1111/j.1467-789X.2005.00221.x
   Liu M, 2008, PLANTA MED, V74, P809, DOI 10.1055/s-2008-1074533
   Liu SS, 2019, NEUROSCI LETT, V709, DOI 10.1016/j.neulet.2019.134386
   Long QX, 2020, NAT MED, V26, P845, DOI [10.1038/s41591-020-0965-6, 10.1038/s41591-020-0897-1]
   Lopez M, 2015, ADIPOCYTE, V4, P141, DOI 10.4161/21623945.2014.983752
   Lu Y, 2019, ARCH TOXICOL, V93, P149, DOI 10.1007/s00204-018-2335-4
   MacPherson REK, 2015, J APPL PHYSIOL, V119, P1097, DOI 10.1152/japplphysiol.00299.2015
   Masaki T, 2004, DIABETES, V53, P2250, DOI 10.2337/diabetes.53.9.2250
   Masola B, 2018, BIOMED PHARMACOTHER, V101, P447, DOI 10.1016/j.biopha.2018.02.115
   Maulidiani, 2016, J ETHNOPHARMACOL, V180, DOI [10.1016/j.jep.2016.01.001, DOI 10.1016/j.jep.2016.01.001]
   Medical Advisory Secretariat, 2009, Ont Health Technol Assess Ser, V9, P1
   Moqbel SAA, 2020, OXID MED CELL LONGEV, V2020, DOI 10.1155/2020/7540197
   OHTA Y, 1988, ENDOCRINOL JAPON, V35, P83
   Qiang L, 2012, CELL, V150, P620, DOI 10.1016/j.cell.2012.06.027
   Reid BN, 2008, J BIOL CHEM, V283, P13087, DOI 10.1074/jbc.M800533200
   Salazar J, 2020, CURR PHARM DESIGN, V26, P4444, DOI 10.2174/1381612826666200701211422
   Seoane-Collazo P, 2018, DIABETES, V67, P2213, DOI 10.2337/db17-1538
   Shao D, 2020, CIRCULATION, V142, P983, DOI 10.1161/CIRCULATIONAHA.119.043319
   Singh AK, 2020, EXPERT REV CLIN PHAR, V13, P53, DOI 10.1080/17512433.2020.1698291
   Song TX, 2019, CLIN SCI, V133, P2107, DOI 10.1042/CS20190128
   Sun BJ, 2020, FRONT PHARMACOL, V11, DOI 10.3389/fphar.2020.568032
   Timmons JA, 2007, P NATL ACAD SCI USA, V104, P4401, DOI 10.1073/pnas.0610615104
   Uldry M, 2006, CELL METAB, V3, P333, DOI 10.1016/j.cmet.2006.04.002
   van Dam AD, 2015, TRENDS MOL MED, V21, P571, DOI 10.1016/j.molmed.2015.07.003
   Wang XY, 2020, PHYTOTHER RES, V34, P3298, DOI 10.1002/ptr.6779
   Wei QQ, 2020, BIOORG CHEM, V101, DOI 10.1016/j.bioorg.2020.103943
   Williams DM, 2020, DIABETES THER, V11, P1199, DOI 10.1007/s13300-020-00816-y
   Xia Y, 2016, BRIT J PHARMACOL, V173, P1219, DOI 10.1111/bph.13421
   Yabut JM, 2020, NAT COMMUN, V11, DOI 10.1038/s41467-019-14080-7
   Yao QY, 2020, ANN TRANSL MED, V8, DOI 10.21037/atm.2020.01.31
NR 51
TC 0
Z9 0
U1 1
U2 1
PU FRONTIERS MEDIA SA
PI LAUSANNE
PA AVENUE DU TRIBUNAL FEDERAL 34, LAUSANNE, CH-1015, SWITZERLAND
SN 1664-2392
J9 FRONT ENDOCRINOL
JI Front. Endocrinol.
PD MAR 9
PY 2021
VL 12
AR 627950
DI 10.3389/fendo.2021.627950
PG 12
WC Endocrinology & Metabolism
SC Endocrinology & Metabolism
GA RA4ND
UT WOS:000631393600001
PM 33767670
OA DOAJ Gold, Green Published
DA 2021-06-14
ER

PT J
AU Ariel, O
   Brouard, JS
   Marete, A
   Miglior, F
   Ibeagha-Awemu, E
   Bissonnette, N
AF Ariel, Olivier
   Brouard, Jean-Simon
   Marete, Andrew
   Miglior, Filippo
   Ibeagha-Awemu, Eveline
   Bissonnette, Nathalie
TI Genome-wide association analysis identified both RNA-seq and DNA
   variants associated to paratuberculosis in Canadian Holstein cattle 'in
   vitro' experimentally infected macrophages
SO BMC GENOMICS
LA English
DT Article
DE Mycobacterium avium subspecies paratuberculosis; Dairy bovine;
   Macrophage; RNA-sequencing; Genotyping; Genome-wide association studies;
   SNP
AB Background Mycobacterium avium ssp. paratuberculosis (MAP) is the causative agent of paratuberculosis, or Johne's disease (JD), an incurable bovine disease. The evidence for susceptibility to MAP disease points to multiple interacting factors, including the genetic predisposition to a dysregulation of the immune system. The endemic situation in cattle populations can be in part explained by a genetic susceptibility to MAP infection. In order to identify the best genetic improvement strategy that will lead to a significant reduction of JD in the population, we need to understand the link between genetic variability and the biological systems that MAP targets in its assault to dominate macrophages. MAP survives in macrophages where it disseminates. We used next-generation RNA (RNA-Seq) sequencing to study of the transcriptome in response to MAP infection of the macrophages from cows that have been naturally infected and identified as positive for JD (JD (+); n = 22) or negative for JD (healthy/resistant, JD (-); n = 28). In addition to identifying genetic variants from RNA-seq data, SNP variants were also identified using the Bovine SNP50 DNA chip. Results The complementary strategy allowed the identification of 1,356,248 genetic variants, including 814,168 RNA-seq and 591,220 DNA chip variants. Annotation using SnpEff predicted that the 2435 RNA-seq genetic variants would produce high functional effect on known genes in comparison to the 33 DNA chip variants. Significant variants from JD(+/-) macrophages were identified by genome-wide association study and revealed two quantitative traits loci: BTA4 and 11 at (P < 5 x 10(- 7)). Using BovineMine, gene expression levels together with significant genomic variants revealed pathways that potentially influence JD susceptibility, notably the energy-dependent regulation of mTOR by LKB1-AMPK and the metabolism of lipids. Conclusion In the present study, we succeeded in identifying genetic variants in regulatory pathways of the macrophages that may affect the susceptibility of cows that are healthy/resistant to MAP infection. RNA-seq provides an unprecedented opportunity to investigate gene expression and to link the genetic variations to biological pathways that MAP normally manipulate during the process of killing macrophages. A strategy incorporating functional markers into genetic selection may have a considerable impact in improving resistance to an incurable disease. Integrating the findings of this research into the conventional genetic selection program may allow faster and more lasting improvement in resistance to bovine paratuberculosis in dairy cattle.
C1 [Ariel, Olivier; Brouard, Jean-Simon; Marete, Andrew; Ibeagha-Awemu, Eveline; Bissonnette, Nathalie] Agr & Agri Food Canada, Sherbrooke Res & Dev Ctr, Sherbrooke, PQ J1M 0C8, Canada.
   [Miglior, Filippo] Univ Guelph, Ctr Genet Improvement Livestock, Guelph, ON N1G 2W1, Canada.
   [Miglior, Filippo] Canadian Dairy Network, Guelph, ON N1K 1E5, Canada.
RP Bissonnette, N (corresponding author), Agr & Agri Food Canada, Sherbrooke Res & Dev Ctr, Sherbrooke, PQ J1M 0C8, Canada.
EM Nathalie.Bissonnette@canada.ca
FU Collaborative Research and Development grant from the Dairy Cattle
   Genetics Research and Development (DairyGen) Council of Canada; Natural
   Sciences and Engineering Research Council of Canada (NSERC)Natural
   Sciences and Engineering Research Council of Canada (NSERC) [CRDPJ
   441719]; Agri-Food and Agriculture Canada [J000079, J000075];
   AAFCAgriculture & Agri Food Canada [J000079, J000075]; CRDPJ [441719]
FX This study was funded by a Collaborative Research and Development grant
   from the Dairy Cattle Genetics Research and Development (DairyGen)
   Council of Canada, the Natural Sciences and Engineering Research Council
   of Canada (NSERC) (Project CRDPJ 441719), and Agri-Food and Agriculture
   Canada (AAFC J000079 and J000075 Projects). In vitro experiments
   (culture of macrophages), next-generation sequencing, and bioinformatics
   support (O.A.) were conducted under CRDPJ 441719 project. Validation of
   the GATK tool and bioinformatics support (J.-S.B.) were performed under
   the AAFC J000075 project. The animals from 5 and 10 herds participating
   in the study were monitored and diagnosed periodically during two
   overlapping periods in the framework of projects J000079 and J000075,
   respectively.
CR Alonso-Hearn M, 2012, J DAIRY SCI, V95, P618, DOI 10.3168/jds.2009-2860
   Alpay F, 2014, PLOS ONE, V9, DOI 10.1371/journal.pone.0111704
   Arango-Sabogal JC, 2016, CAN J VET RES, V80, P175
   Ariel O, 2020, FRONT IMMUNOL, V10, DOI 10.3389/fimmu.2019.02874
   Arsenault RJ, 2014, VET RES, V45, DOI 10.1186/1297-9716-45-54
   Bannantine JP, 2002, BMC MICROBIOL, V2, DOI 10.1186/1471-2180-2-2
   Bastida Felix, 2011, J Immune Based Ther Vaccines, V9, P8, DOI 10.1186/1476-8518-9-8
   Bogli-Stuber K, 2005, J APPL MICROBIOL, V99, P587, DOI 10.1111/j.1365-2672.2005.02645.x
   Brouard JS, 2019, J ANIM SCI BIOTECHNO, V10, DOI 10.1186/s40104-019-0359-0
   Brouard JS, 2017, BMC GENET, V18, DOI 10.1186/s12863-017-0501-y
   Centers for E Animal H, 2008, JOHNES DIS US DAIRIE
   Cho J, 2012, J DAIRY SCI, V95, P1855, DOI 10.3168/jds.2011-4787
   Cinar MU, 2018, J GENET, V97, P1147, DOI 10.1007/s12041-018-1008-7
   Cingolani P, 2012, FLY, V6, P80, DOI 10.4161/fly.19695
   Clark DL, 2008, J DAIRY SCI, V91, P2620, DOI 10.3168/jds.2007-0902
   Clarke CJ, 1997, J COMP PATHOL, V116, P217, DOI 10.1016/S0021-9975(97)80001-1
   Corbett CS, 2018, J DAIRY SCI, V101, P11218, DOI 10.3168/jds.2018-14854
   Dargatz DA, 2001, J AM VET MED ASSOC, V218, P1163, DOI 10.2460/javma.2001.218.1163
   Davidson S, 2009, BMC GENOMICS, V10, DOI 10.1186/1471-2164-10-614
   Dobin A, 2013, BIOINFORMATICS, V29, P15, DOI 10.1093/bioinformatics/bts635
   Dudemaine PL, 2014, ANIM GENET, V45, P629, DOI 10.1111/age.12176
   Elsik CG, 2016, NUCLEIC ACIDS RES, V44, pD834, DOI 10.1093/nar/gkv1077
   Emam M, 2020, SCI REP-UK, V10, DOI 10.1038/s41598-019-57089-0
   Feng Y, 2018, J AM SOC NEPHROL, V29, P182, DOI 10.1681/ASN.2017040391
   Fock-Chow-Tho D, 2017, J DAIRY SCI, V100, P572, DOI 10.3168/jds.2016-11384
   Garcia AB, 2015, J DAIRY SCI, V98, P5019, DOI 10.3168/jds.2014-9241
   Greenstein RJ, 2003, LANCET INFECT DIS, V3, P507, DOI 10.1016/S1473-3099(03)00724-2
   Herthnek D, 2006, BMC MICROBIOL, V6, DOI 10.1186/1471-2180-6-87
   Heuvelink A, 2016, FOLIA MICROBIOL PRAH
   Hodges E, 2009, GENOME RES, V19, P1593, DOI 10.1101/gr.095190.109
   Hussain T, 2016, CELL COMMUN SIGNAL, V14, DOI 10.1186/s12964-016-0152-z
   Janagama HK, 2006, BMC MICROBIOL, V6, DOI 10.1186/1471-2180-6-10
   Juste RA, 2018, HELIYON, V4, DOI 10.1016/j.heliyon.2018.e00535
   Katoh M, 2018, INT J MOL MED, V42, P713, DOI 10.3892/ijmm.2018.3689
   Kirkpatrick BW, 2011, ANIM GENET, V42, P149, DOI 10.1111/j.1365-2052.2010.02097.x
   Kirkpatrick BW, 2011, VET CLIN N AM-FOOD A, V27, P559, DOI 10.1016/j.cvfa.2011.07.003
   Kiser JN, 2017, J ANIM SCI, V95, P1080, DOI 10.2527/jas.2016.1152
   Kitani H, 2011, VET IMMUNOL IMMUNOP, V140, P341, DOI 10.1016/j.vetimm.2011.01.011
   Knight M, 2018, PLOS PATHOG, V14, DOI 10.1371/journal.ppat.1006874
   Koets AP, 2015, VET RES, V46, DOI 10.1186/s13567-015-0185-0
   Kolbehdari D, 2008, J DAIRY SCI, V91, P2844, DOI 10.3168/jds.2007-0585
   Kolbehdari D, 2009, J ANIM BREED GENET, V126, P216, DOI 10.1111/j.1439-0388.2008.00793.x
   Korou LM, 2010, VET MICROBIOL, V144, P353, DOI 10.1016/j.vetmic.2010.01.009
   Kralik Petr, 2012, BMC Res Notes, V5, P114, DOI 10.1186/1756-0500-5-114
   Kupper J, 2014, ANIMAL, V8, P1586, DOI 10.1017/S1751731114001232
   Lamont EA, 2010, MICROB PATHOGENESIS, V48, P143, DOI 10.1016/j.micpath.2010.02.002
   Laurin EL, 2015, J DAIRY SCI, V98, P211, DOI 10.3168/jds.2014-8406
   Lavers CJ, 2015, JAVMA-J AM VET MED A, V246, P236, DOI 10.2460/javma.246.2.236
   Lee JM, 2014, CANCER LETT, V343, P90, DOI 10.1016/j.canlet.2013.09.020
   Lee J, 2019, SCI REP-UK, V9, DOI 10.1038/s41598-019-40814-0
   Lin JJ, 2015, VET IMMUNOL IMMUNOP, V163, P146, DOI 10.1016/j.vetimm.2014.12.001
   Lombard JE, 2013, PREV VET MED, V108, P234, DOI 10.1016/j.prevetmed.2012.08.006
   Lu Z, 2013, PREV VET MED, V110, P335, DOI 10.1016/j.prevetmed.2013.01.006
   MacHugh DE, 2012, VET RES, V43, DOI 10.1186/1297-9716-43-25
   Maiorano AM, 2018, PLOS ONE, V13, DOI 10.1371/journal.pone.0200694
   Mancuso DJ, 2007, J BIOL CHEM, V282, P9216, DOI 10.1074/jbc.M607307200
   McKenna A, 2010, GENOME RES, V20, P1297, DOI 10.1101/gr.107524.110
   Mitchell RM, 2012, EPIDEMIOL INFECT, V140, P231, DOI 10.1017/S0950268811000689
   MOMOTANI E, 1988, VET PATHOL, V25, P131, DOI 10.1177/030098588802500205
   Mortier RAR, 2015, PREV VET MED, V121, P189, DOI 10.1016/j.prevetmed.2015.08.011
   Mucha R, 2009, VET IMMUNOL IMMUNOP, V128, P381, DOI 10.1016/j.vetimm.2008.12.007
   Nalpas NC, 2013, BMC GENOMICS, V14, DOI 10.1186/1471-2164-14-230
   Nielsen SS, 2008, VET MICROBIOL, V129, P217, DOI 10.1016/j.vetmic.2007.12.011
   Pan Q, 2008, NAT GENET, V40, P1413, DOI 10.1038/ng.259
   Pausch H, 2017, GENET SEL EVOL, V49, DOI 10.1186/s12711-017-0301-x
   Periasamy S, 2013, VET MICROBIOL, V165, P392, DOI 10.1016/j.vetmic.2013.03.030
   Pinedo PJ, 2009, PREV VET MED, V91, P189, DOI 10.1016/j.prevetmed.2009.05.020
   Pinedo PJ, 2009, VET MICROBIOL, V134, P346, DOI 10.1016/j.vetmic.2008.09.052
   Piskol R, 2013, AM J HUM GENET, V93, P641, DOI 10.1016/j.ajhg.2013.08.008
   Plain KM, 2014, J CLIN MICROBIOL, V52, P745, DOI 10.1128/JCM.03233-13
   Raphaka K, 2018, FRONT VET SCI, V5, DOI 10.3389/fvets.2018.00237
   Rue-Albrecht K, 2014, FRONT IMMUNOL, V5, DOI 10.3389/fimmu.2014.00536
   Ruiz-Larranaga O, 2010, ANIM GENET, V41, P652, DOI 10.1111/j.1365-2052.2010.02055.x
   Ruiz-Larranaga O, 2010, J DAIRY SCI, V93, P1713, DOI 10.3168/jds.2009-2438
   Salgado M, 2007, J VET DIAGN INVEST, V19, P99, DOI 10.1177/104063870701900117
   Sallam AM, 2017, J DAIRY RES, V84, P61, DOI 10.1017/S0022029916000807
   Sanchez MP, 2020, GENET SEL EVOL, V52, DOI 10.1186/s12711-020-00535-9
   Sechi LA, 2015, FRONT IMMUNOL, V6, DOI 10.3389/fimmu.2015.00096
   Shin SJ, 2007, J CLIN MICROBIOL, V45, P1941, DOI 10.1128/JCM.02616-06
   Sonah H, 2013, PLOS ONE, V8, DOI 10.1371/journal.pone.0054603
   Stabel JR, 1998, J DAIRY SCI, V81, P283, DOI 10.3168/jds.S0022-0302(98)75577-8
   Stabel JR, 1997, VET IMMUNOL IMMUNOP, V58, P147, DOI 10.1016/S0165-2427(97)00024-X
   Suarez-Vega A, 2017, BMC GENOMICS, V18, DOI 10.1186/s12864-017-3581-1
   Taddei S, 2004, J VET DIAGN INVEST, V16, P503, DOI 10.1177/104063870401600603
   Tewari D, 2014, CLIN VACCINE IMMUNOL, V21, P698, DOI 10.1128/CVI.00032-14
   Thirunavukkarasu S, 2015, PATHOG DIS, V73, DOI 10.1093/femspd/ftv085
   Tiwari A, 2006, CAN VET J, V47, P874
   van Hulzen KJE, 2012, J DAIRY SCI, V95, P2740, DOI 10.3168/jds.2011-5005
   Velasova M, 2017, J DAIRY SCI, V100, P9215, DOI 10.3168/jds.2016-11863
   Verschoor CP, 2010, BMC GENET, V11, DOI 10.1186/1471-2156-11-23
   Verway M, 2010, EXPERT REV CLIN IMMU, V6, P505, DOI [10.1586/eci.10.31, 10.1586/ECI.10.31]
   Vigl B, 2011, BLOOD, V118, P205, DOI 10.1182/blood-2010-12-326447
   Wang TT, 2010, J BIOL CHEM, V285, P2237, DOI 10.1074/jbc.C109.071225
   Weiss DJ, 2008, J LEUKOCYTE BIOL, V83, P48, DOI 10.1189/jlb.0707490
   Whitlock RH, 1996, VET CLIN N AM-FOOD A, V12, P345, DOI 10.1016/S0749-0720(15)30410-2
   Whitlock RH, 2000, VET MICROBIOL, V77, P387, DOI 10.1016/S0378-1135(00)00324-2
   Whittington R, 2019, BMC VET RES, V15, DOI 10.1186/s12917-019-1943-4
   Whittington R, 2010, PARATUBERCULOSIS: ORGANISM, DISEASE, CONTROL, P244, DOI 10.1079/9781845936136.0244
   Zare Y, 2014, PLOS ONE, V9, DOI 10.1371/journal.pone.0088380
   Zhu XC, 2008, MICROBES INFECT, V10, P1274, DOI 10.1016/j.micinf.2008.07.025
NR 100
TC 0
Z9 0
U1 2
U2 2
PU BMC
PI LONDON
PA CAMPUS, 4 CRINAN ST, LONDON N1 9XW, ENGLAND
SN 1471-2164
J9 BMC GENOMICS
JI BMC Genomics
PD MAR 7
PY 2021
VL 22
IS 1
AR 162
DI 10.1186/s12864-021-07487-4
PG 15
WC Biotechnology & Applied Microbiology; Genetics & Heredity
SC Biotechnology & Applied Microbiology; Genetics & Heredity
GA QS7LP
UT WOS:000626077700001
PM 33678157
OA DOAJ Gold, Green Published
DA 2021-06-14
ER

PT J
AU Fang, F
   Wen, WB
   Xie, XH
   Yang, L
   Zhang, X
   Zhao, J
AF Fang, Fang
   Wen, Wei-Bo
   Xie, Xue-Hua
   Yang, Ling
   Zhang, Xu
   Zhao, Jie
TI The Mechanism of Jian-Gan-Xiao-Zhi Decoction in Insulin Resistant
   Adipocytes and Its Component Analysis
SO NATURAL PRODUCT COMMUNICATIONS
LA English
DT Article
DE Jian-Gan-Xiao-Zhi decoction; insulin resistant; ROS; JNK; AMPK; LC-MS/MS
AB Background: Jian-Gan-Xiao-Zhi decoction (JGXZ) is a traditional Chinese medicine formula to treat patients with non-alcoholic fatty liver disease (NAFLD). The study aimed to analyze the mechanism of JGXZ in adipocytes and detect the main components of the drug in rat serum. Methods: 3T3-L1 preadipocytes were used to establish an insulin resistant (IR) adipocyte model. Lipid accumulation in adipocytes was detected by oil red O staining. After JGXZ treatment, glucose consumption, total cholesterol (TC), and triglyceride (TG) were analyzed using the corresponding kits. ROS levels were measured by flow cytometry. In addition, Western blot was used to assess LKB1/AMPK and JNK/IRS/PI3k/AKT expressions. The main components of JGXZ in rat serum samples were detected by LC-MS/MS using a Phenomenex Luna C18 column, a mobile phase of methanol and 0.1% formic acid solution, and ESI detection. Results: JGXZ significantly decreased glucose levels and adipogenesis, accompanied by decreased IR (P < 0.01). Besides, JGXZ markedly affected ROS, LKB1/AMPK, and JNK/IRS/PI3k/AKT levels (P < 0.01). R1, Rg1, paeoniflorin, Rb1, astragaloside IV, and tanshinone could be significantly quantified. Conclusions: JGXZ decreased glucose and lipid synthesis, possibly via the ROS/AMPK/JNK pathway. R1, Rg1, paeoniflorin, Rb1, astragaloside IV, and tanshinone in JGXZ could play major roles in treating NAFLD, which could assist in the study of the mechanism of JGXZ in treating NAFLD.
C1 [Fang, Fang; Wen, Wei-Bo; Xie, Xue-Hua] Nanjing Univ Chinese Med, Nanjing, Peoples R China.
   [Fang, Fang; Wen, Wei-Bo; Xie, Xue-Hua] Yunnan Univ Chinese Med, Affiliated Hosp 1, 120 Guanghua Rd, Kunming 650021, Yunnan, Peoples R China.
   [Yang, Ling] Yunnan Univ Chinese Med, Kunming, Yunnan, Peoples R China.
   [Zhang, Xu] Yunnan Univ Chinese Med, Dept Dermatol, Affiliated Hosp 1, Kunming, Yunnan, Peoples R China.
   [Zhao, Jie] Yunnan Univ Chinese Med, Dept Senile Dis, Affiliated Hosp 1, Kunming, Yunnan, Peoples R China.
RP Wen, WB (corresponding author), Yunnan Univ Chinese Med, Affiliated Hosp 1, 120 Guanghua Rd, Kunming 650021, Yunnan, Peoples R China.
EM weibowen15@163.com
FU National Natural Science Foundation of ChinaNational Natural Science
   Foundation of China (NSFC) [81560772]
FX The author(s) disclosed receipt of the following financial support for
   the research, authorship, and/or publication of this article: This work
   was supported by the National Natural Science Foundation of China (The
   Study of Jiangan Xiaozhi Recipe Improving Non--alcoholic Fatty Liver
   Disease by Regulating Insulin Resistance on Basis of AMPK/ROS/JNK
   Signaling Pathway, 81560772).
CR Barrows BR, 2006, J CLIN ENDOCR METAB, V91, P1446, DOI 10.1210/jc.2005-1709
   Chen GQ, 2002, SCIENCE, V296, P1634, DOI 10.1126/science.1071924
   Cusi K, 2012, GASTROENTEROLOGY, V142, P711, DOI 10.1053/j.gastro.2012.02.003
   Ge XM, 2008, FREE RADICAL RES, V42, P582, DOI 10.1080/10715760802158448
   Greenberg AS, 2011, J CLIN INVEST, V121, P2102, DOI 10.1172/JCI46069
   Herranz-Lopez M, 2015, PHYTOMEDICINE, V22, P605, DOI 10.1016/j.phymed.2015.03.015
   HOTAMISLIGIL GS, 1994, DIABETES, V43, P1271, DOI 10.2337/diabetes.43.11.1271
   Hwang JT, 2007, BIOCHEM BIOPH RES CO, V364, P1002, DOI 10.1016/j.bbrc.2007.10.125
   Jager S, 2007, P NATL ACAD SCI USA, V104, P12017, DOI 10.1073/pnas.0705070104
   Jaeschke A, 2004, GENE DEV, V18, P1976, DOI 10.1101/gad.1216504
   Jin Y, 2018, INT J MOL SCI, V19, DOI 10.3390/ijms19113445
   Kim JH, 2019, INT J MOL SCI, V20, DOI 10.3390/ijms20194801
   Kim JC, 2019, CURR PHARM BIOTECHNO, V20, P222, DOI 10.2174/1389201020666190311143554
   Li G, 2018, OXID MED CELL LONGEV, V2018, DOI 10.1155/2018/7634362
   Liang CJ, 2020, J PHARMACEUT BIOMED, V177, DOI 10.1016/j.jpba.2019.112835
   Liu Guei-Sheung, 2012, Cells, V1, P976, DOI 10.3390/cells1040976
   Liu MH, 2019, FOOD FUNCT, V10, P2221, DOI 10.1039/c8fo02527d
   Ma ZH, 2017, SCI REP-UK, V7, DOI 10.1038/srep44819
   Martin SD, 2014, MOL METAB, V3, P408, DOI 10.1016/j.molmet.2014.02.001
   Peng IC, 2012, AM J PHYSIOL-ENDOC M, V302, pE1560, DOI 10.1152/ajpendo.00504.2011
   Reagan-Shaw S, 2008, FASEB J, V22, P659, DOI 10.1096/fj.07-9574LSF
   Su T, 2016, BMC COMPLEM ALTERN M, V16, DOI 10.1186/s12906-016-0994-3
   Tian ZH, 2018, PLOS ONE, V13, DOI 10.1371/journal.pone.0200508
   Wang CY, 2018, FRONT PHARMACOL, V9, DOI 10.3389/fphar.2018.00345
   Wang F, 2019, J BIOL CHEM, V294, P10415, DOI 10.1074/jbc.RA118.007231
   Wen W., 2014, CHIN MED HERALD, V11, P78
   Xie XH, 2021, TRADIT MED RES, V6, DOI 10.12032/TMR20191014139
   Yu J, 2013, BIOMED RES INT, V2013, DOI 10.1155/2013/403491
   Zhang BB, 2009, CELL METAB, V9, P407, DOI 10.1016/j.cmet.2009.03.012
   Zhang LJ, 2015, BIOL PHARM BULL, V38, P1005, DOI 10.1248/bpb.b14-00892
   Zhou B, 2017, ACTA PHARMACOL SIN, V38, P998, DOI 10.1038/aps.2016.175
NR 31
TC 0
Z9 0
U1 0
U2 0
PU SAGE PUBLICATIONS INC
PI THOUSAND OAKS
PA 2455 TELLER RD, THOUSAND OAKS, CA 91320 USA
SN 1934-578X
EI 1555-9475
J9 NAT PROD COMMUN
JI Nat. Prod. Commun.
PD MAR
PY 2021
VL 16
IS 3
AR 1934578X21997678
DI 10.1177/1934578X21997678
PG 9
WC Chemistry, Medicinal; Food Science & Technology
SC Pharmacology & Pharmacy; Food Science & Technology
GA RH2EA
UT WOS:000636037400001
OA DOAJ Gold
DA 2021-06-14
ER

PT J
AU Carrot-Zhang, J
   Soca-Chafre, G
   Patterson, N
   Thorner, AR
   Nag, A
   Watson, J
   Genovese, G
   Rodriguez, J
   Gelbard, MK
   Corrales-Rodriguez, L
   Mitsuishi, Y
   Ha, G
   Campbell, JD
   Oxnard, GR
   Arrieta, O
   Cardona, AF
   Gusev, A
   Meyerson, M
AF Carrot-Zhang, Jian
   Soca-Chafre, Giovanny
   Patterson, Nick
   Thorner, Aaron R.
   Nag, Anwesha
   Watson, Jacqueline
   Genovese, Giulio
   Rodriguez, July
   Gelbard, Maya K.
   Corrales-Rodriguez, Luis
   Mitsuishi, Yoichiro
   Ha, Gavin
   Campbell, Joshua D.
   Oxnard, Geoffrey R.
   Arrieta, Oscar
   Cardona, Andres F.
   Gusev, Alexander
   Meyerson, Matthew
TI Genetic Ancestry Contributes to Somatic Mutations in Lung Cancers from
   Admixed Latin American Populations
SO CANCER DISCOVERY
LA English
DT Article
AB Inherited lung cancer risk, particularly in nonsmokers, is poorly understood. Genomic and ancestry analysis of 1,153 lung cancers from Latin America revealed striking associations between Native American ancestry and their somatic landscape, including tumor mutational burden, and specific driver mutations in EGFR, KRAS, and STK11. A local Native American ancestry risk score was more strongly correlated with EGFR mutation frequency compared with global ancestry correlation, suggesting that germline genetics (rather than environmental exposure) underlie these disparities.
   SIGNIFICANCE: The frequency of somatic EGFR and KRAS mutations in lung cancer varies by ethnicity, but we do not understand why. Our study suggests that the variation in EGFR and KRAS mutation frequency is associated with genetic ancestry and suggests further studies to identify germline alleles that underpin this association.
C1 [Carrot-Zhang, Jian; Thorner, Aaron R.; Nag, Anwesha; Watson, Jacqueline; Gelbard, Maya K.; Oxnard, Geoffrey R.; Gusev, Alexander; Meyerson, Matthew] Dana Farber Canc Inst, Dept Med Oncol, Boston, MA 02215 USA.
   [Carrot-Zhang, Jian; Patterson, Nick; Watson, Jacqueline; Genovese, Giulio; Gusev, Alexander; Meyerson, Matthew] Broad Inst MIT & Harvard, Cambridge, MA 02142 USA.
   [Carrot-Zhang, Jian; Patterson, Nick; Genovese, Giulio; Meyerson, Matthew] Harvard Med Sch, Dept Genet, Boston, MA USA.
   [Carrot-Zhang, Jian; Patterson, Nick; Genovese, Giulio; Meyerson, Matthew] Harvard Med Sch, Dept Med, Boston, MA USA.
   [Soca-Chafre, Giovanny; Arrieta, Oscar] Inst Nacl Cancerol, Personalized Med Lab, Mexico City, DF, Mexico.
   [Rodriguez, July; Cardona, Andres F.] Fdn Clin & Appl Canc Res FICMAC, Bogota, Colombia.
   [Corrales-Rodriguez, Luis] Hosp San Juan Dios, Med Oncol, San Jose, Costa Rica.
   [Corrales-Rodriguez, Luis] Ctr Invest & Manejo Canc CIMCA, San Jose, Costa Rica.
   [Mitsuishi, Yoichiro] Juntendo Univ, Div Resp Med, Grad Sch Med, Bunkyo Ku, Tokyo, Japan.
   [Ha, Gavin] Fred Hutchinson Canc Res Ctr, Div Publ Hlth Sci, Seattle, WA 98104 USA.
   [Campbell, Joshua D.] Boston Univ, Div Computat Biomed, Dept Med, Sch Med, Boston, MA USA.
   [Arrieta, Oscar] Inst Nacl Cancerol, Thorac Oncol Unit, Mexico City, DF, Mexico.
   [Cardona, Andres F.] Clin & Translat Oncol Grp, Clin Country, Bogota, Colombia.
   [Gusev, Alexander] Brigham & Womens Hosp, Div Genet, Boston, MA USA.
RP Gusev, A; Meyerson, M (corresponding author), Dana Farber Canc Inst, 450 Brookline Ave, Boston, MA 02215 USA.; Cardona, AF (corresponding author), Cra 16 82-95, Bogota, Colombia.; Arrieta, O (corresponding author), 22 Col Sect 16, Mexico City, DF, Mexico.
EM scararrietaincan@gmail.com; a_cardonaz@yahoo.com;
   alexander_gusev@dfci.harvard.edu; matthew_meyerson@dfci.harvard.edu
OI Thorner, Aaron/0000-0002-9160-7881; Meyerson,
   Matthew/0000-0002-9133-8108
FU V Foundation Translational Research Award (the Stuart Scott Memorial
   Fund); NCIUnited States Department of Health & Human ServicesNational
   Institutes of Health (NIH) - USANIH National Cancer Institute (NCI) [R35
   CA197568, R01 CA116020, R01 CA227237]; CIHR Banting fellowshipCanadian
   Institutes of Health Research (CIHR); LUNGevity Career Development award
FX We would like to acknowledge the patients from Mexico and Colombia for
   their participation in this study. This study is supported by the V
   Foundation Translational Research Award (the Stuart Scott Memorial Fund)
   and by NCI grants R35 CA197568, R01 CA116020, and R01 CA227237, as well
   as an anonymous gift to the Dana-Farber Cancer Institute. M. Meyerson is
   an American Cancer Society Research Professor. J. Carrot-Zhang holds the
   CIHR Banting fellowship. J.D. Campbell is funded by the LUNGevity Career
   Development award. We thank the Center for Cancer Genomics at DanaFarber
   Cancer Institute and the Genomic Platform at Broad Institute for their
   sequencing and genotyping efforts, and we thank Aruna Ramachandran and
   Kar-Tong Tan for helpful discussions.
CR Abo RP, 2015, NUCLEIC ACIDS RES, V43, DOI 10.1093/nar/gku1211
   Adalsteinsson VA, 2017, NAT COMMUN, V8, DOI 10.1038/s41467-017-00965-y
   Altshuler DM, 2015, NATURE, V526, P68, DOI 10.1038/nature15393
   Arbour KC, 2018, CLIN CANCER RES, V24, P334, DOI 10.1158/1078-0432.CCR-17-1841
   Arrieta O, 2015, J THORAC ONCOL, V10, P838, DOI 10.1097/JTO.0000000000000481
   Bergstrom A, 2020, SCIENCE, V367, P1339, DOI 10.1126/science.aay5012
   Berland L, 2019, J THORAC DIS, V11, pS71, DOI 10.21037/jtd.2018.11.102
   Bray F, 2018, CA-CANCER J CLIN, V68, P394, DOI 10.3322/caac.21492
   Browning SR, 2007, AM J HUM GENET, V81, P1084, DOI 10.1086/521987
   Campbell JD, 2017, JAMA ONCOL, V3, P801, DOI 10.1001/jamaoncol.2016.6108
   Campbell JD, 2016, NAT GENET, V48, P607, DOI 10.1038/ng.3564
   Cancer Genome Atlas Research Network, 2018, Nature, V559, pE12, DOI 10.1038/s41586-018-0228-6
   Canon J, 2019, NATURE, V575, P217, DOI 10.1038/s41586-019-1694-1
   Carrot-Zhang J, 2020, CANCER CELL, V37, P639, DOI 10.1016/j.ccell.2020.04.012
   Carrot-Zhang J, 2017, ONCOTARGET, V8, P37032, DOI 10.18632/oncotarget.16144
   Chen JB, 2020, NAT GENET, V52, P177, DOI 10.1038/s41588-019-0569-6
   Cibulskis K, 2013, NAT BIOTECHNOL, V31, P213, DOI 10.1038/nbt.2514
   Duffy SW, 2020, NEW ENGL J MED, V382, P572, DOI 10.1056/NEJMe1916361
   Florez JC, 2009, DIABETOLOGIA, V52, P1528, DOI 10.1007/s00125-009-1412-x
   Gimbrone NT, 2017, J THORAC ONCOL, V12, P1851, DOI 10.1016/j.jtho.2017.08.019
   Hanna GJ, 2018, JCI INSIGHT, V3, DOI 10.1172/jci.insight.98811
   Johnson DB, 2016, CANCER IMMUNOL RES, V4, P959, DOI 10.1158/2326-6066.CIR-16-0143
   Karczewski KJ, 2020, NATURE, V581, P434, DOI 10.1038/s41586-020-2308-7
   Kim J, 2016, NAT GENET, V48, P600, DOI 10.1038/ng.3557
   Koivunen JP, 2008, BRIT J CANCER, V99, P245, DOI 10.1038/sj.bjc.6604469
   Kovalchik SA, 2013, NEW ENGL J MED, V369, P245, DOI 10.1056/NEJMoa1301851
   Leal LF, 2019, SCI REP-UK, V9, DOI 10.1038/s41598-019-39965-x
   Li H, 2009, BIOINFORMATICS, V25, P2078, DOI 10.1093/bioinformatics/btp352
   Li H, 2009, BIOINFORMATICS, V25, P1754, DOI 10.1093/bioinformatics/btp324
   Liu WQ, 2011, CANCER RES, V71, P2423, DOI 10.1158/0008-5472.CAN-10-2689
   Lynch JA, 2018, BMC CANCER, V18, DOI 10.1186/s12885-018-4190-3
   Maples BK, 2013, AM J HUM GENET, V93, P278, DOI 10.1016/j.ajhg.2013.06.020
   McKenna A, 2010, GENOME RES, V20, P1297, DOI 10.1101/gr.107524.110
   McLaren W, 2010, BIOINFORMATICS, V26, P2069, DOI 10.1093/bioinformatics/btq330
   Mermel CH, 2011, GENOME BIOL, V12, DOI 10.1186/gb-2011-12-4-r41
   Midha A, 2015, AM J CANCER RES, V5, P2892
   Paez JG, 2004, SCIENCE, V304, P1497, DOI 10.1126/science.1099314
   Purcell S, 2007, AM J HUM GENET, V81, P559, DOI 10.1086/519795
   Raez LE, 2018, LUNG CANCER, V119, P7, DOI 10.1016/j.lungcan.2018.02.014
   Ramos AH, 2015, HUM MUTAT, V36, pE2423, DOI 10.1002/humu.22771
   Reich D, 2012, NATURE, V488, P370, DOI 10.1038/nature11258
   Robinson JT, 2011, NAT BIOTECHNOL, V29, P24, DOI 10.1038/nbt.1754
   Shi Y, 2014, J THORAC ONCOL, V9, P154, DOI 10.1097/JTO.0000000000000033
   Sinha S, 2020, NAT CANCER, V1, P112, DOI 10.1038/s43018-019-0009-7
   Steuer CE, 2016, CANCER-AM CANCER SOC, V122, P766, DOI 10.1002/cncr.29812
   Touat M, 2020, NATURE, V580, P517, DOI 10.1038/s41586-020-2209-9
   Wang CL, 2015, AM J HUM GENET, V96, P926, DOI 10.1016/j.ajhg.2015.04.018
   Wang CL, 2014, NAT GENET, V46, P409, DOI 10.1038/ng.2924
   Yang JA, 2011, AM J HUM GENET, V88, P76, DOI 10.1016/j.ajhg.2010.11.011
   Yuan J, 2018, CANCER CELL, V34, P549, DOI 10.1016/j.ccell.2018.08.019
   Zaitlen N, 2014, NAT GENET, V46, P1356, DOI 10.1038/ng.3139
NR 51
TC 3
Z9 3
U1 0
U2 0
PU AMER ASSOC CANCER RESEARCH
PI PHILADELPHIA
PA 615 CHESTNUT ST, 17TH FLOOR, PHILADELPHIA, PA 19106-4404 USA
SN 2159-8274
EI 2159-8290
J9 CANCER DISCOV
JI Cancer Discov.
PD MAR
PY 2021
VL 11
IS 3
BP 591
EP 598
DI 10.1158/2159-8290.CD-20-1165
PG 8
WC Oncology
SC Oncology
GA QS4RU
UT WOS:000625890400023
PM 33268447
OA Bronze
DA 2021-06-14
ER

PT J
AU Zhang, K
   Shi, Y
   Huang, CL
   Huang, C
   Xu, PZ
   Zhou, CM
   Liu, P
   Hu, RM
   Zhuang, Y
   Li, GY
   Hu, GL
   Guo, XQ
AF Zhang, Kun
   Shi, Yan
   Huang, Chunli
   Huang, Cheng
   Xu, Puzhi
   Zhou, Changming
   Liu, Ping
   Hu, Ruiming
   Zhuang, Yu
   Li, Guyue
   Hu, Guoliang
   Guo, Xiaoquan
TI Activation of AMP-activated protein kinase signaling pathway ameliorates
   steatosis in laying hen hepatocytes
SO POULTRY SCIENCE
LA English
DT Article
DE FLHS; AMPK signaling pathway; lipid metabolism; laying hen; hepatocyte
AB The fatty liver hemorrhage syndrome in laying hens is a disease of lipid metabolism disorders. Importantly, energy sensor AMP-activated protein kinase (AMPK) plays an essential role in homeostasis regulation of liver lipid. The current research aims to investigate the relationship between AMPK signaling pathway and lipid metabolism in laying hen hepatocytes and explore the underlying mechanisms. The steatotic hepatocytes model of laying hen was established and treated with AMPK agonist AICAR and inhibitor compound C. The results showed that the levels of triglyceride, total cholesterol, and low-density lipoprotein cholesterol significantly declined while high-density lipoprotein cholesterol level increased in the AICAR-treated steatosis group compared with the steatosis group. Furthermore, the mRNA levels of liver kinase B1 and AMP-activated protein kinase alpha 1 declined significantly in the steatosis group compared with those in the normal group. However, AMPK activation significantly upregulated the mRNA levels of peroxisome proliferator-activated receptor alpha and carnitine palmitoyl transferase-1 while downregulated the mRNA levels of acetyl CoA carboxylase, fatty acid synthase, 3-hydroxy-3-methyl glutaryl coenzyme A reductase, Sn-glycerol-3-phosphate acyltransferase, and hepatocyte nuclear factor 4 alpha. These results suggest that activated AMPK signaling pathway increases fatty acid oxidation and reduces lipid synthesis in laying hen hepatocytes, thereby ameliorating liver steatosis.
C1 [Zhang, Kun; Huang, Chunli; Huang, Cheng; Xu, Puzhi; Zhou, Changming; Liu, Ping; Hu, Ruiming; Zhuang, Yu; Li, Guyue; Hu, Guoliang; Guo, Xiaoquan] Jiangxi Agr Univ, Coll Anim Sci & Technol, Jiangxi Prov Key Lab Anim Hlth, Nanchang, Jiangxi, Peoples R China.
   [Shi, Yan] Jiangxi Agr Univ, Sch Comp & Informat Engn, Nanchang, Jiangxi, Peoples R China.
RP Guo, XQ (corresponding author), Jiangxi Agr Univ, Coll Anim Sci & Technol, Jiangxi Prov Key Lab Anim Hlth, Nanchang, Jiangxi, Peoples R China.
EM xqguo20720@aliyun.com
FU National Natural Science Foundation of ChinaNational Natural Science
   Foundation of China (NSFC) [31460679]; Key Projects of Natural Science
   Foundation of Jiangxi Province [2017ACB20012]
FX This study was supported by the National Natural Science Foundation of
   China award to Xiaoquan Guo (No. 31460679) and Key Projects of Natural
   Science Foundation of Jiangxi Province (2017ACB20012) . The authors
   thank all members of the Key Laboratory for Animal Health, College of
   Animal Science and Technology, Jiangxi Agricultural University, for
   their help in the course of the study.
CR Bordoloi J, 2019, J NUTR BIOCHEM, V70, P174, DOI 10.1016/j.jnutbio.2019.05.006
   Boudaba N, 2018, EBIOMEDICINE, V28, P194, DOI 10.1016/j.ebiom.2018.01.008
   CARLING D, 1987, FEBS LETT, V223, P217, DOI 10.1016/0014-5793(87)80292-2
   Cheng SL, 2018, INT J MOL MED, V41, P1089, DOI 10.3892/ijmm.2017.3291
   CORTON JM, 1995, EUR J BIOCHEM, V229, P558, DOI 10.1111/j.1432-1033.1995.0558k.x
   Gao XN, 2019, POULTRY SCI, V98, P2201, DOI 10.3382/ps/pey586
   Gomez-Lechon MJ, 2007, CHEM-BIOL INTERACT, V165, P106, DOI 10.1016/j.cbi.2006.11.004
   GRIFFIN HD, 1992, J NUTR, V122, P363
   Guigas B, 2009, IUBMB LIFE, V61, P18, DOI 10.1002/iub.135
   Hardie DG, 2015, CURR OPIN CELL BIOL, V33, P1, DOI 10.1016/j.ceb.2014.09.004
   Hong YH, 2003, J BIOL CHEM, V278, P27495, DOI 10.1074/jbc.M304112200
   Jensen TE, 2009, ACTA PHYSIOL, V196, P155, DOI 10.1111/j.1748-1716.2009.01979.x
   Kohjima M, 2007, INT J MOL MED, V20, P351
   Konstandi M, 2013, PLOS ONE, V8, DOI 10.1371/journal.pone.0070675
   Li HL, 2014, BBA-MOL BASIS DIS, V1842, P1844, DOI 10.1016/j.bbadis.2014.07.002
   Li Y, 2019, J CELL PHYSIOL, V234, P6054, DOI 10.1002/jcp.27258
   Li Y, 2011, CELL METAB, V13, P376, DOI 10.1016/j.cmet.2011.03.009
   Lin CL, 2007, J LIPID RES, V48, P2334, DOI 10.1194/jlr.M700128-JLR200
   Lin SC, 2018, CELL METAB, V27, P299, DOI 10.1016/j.cmet.2017.10.009
   Liu Y, 2006, BIOCHEM BIOPH RES CO, V339, P701, DOI 10.1016/j.bbrc.2005.11.068
   McCullough Arthur J, 2004, Clin Liver Dis, V8, P521, DOI 10.1016/j.cld.2004.04.004
   Mete A, 2013, AVIAN DIS, V57, P311, DOI 10.1637/10382-092312-Case.1
   Muoio DM, 1999, BIOCHEM J, V338, P783, DOI 10.1042/0264-6021:3380783
   Muse ED, 2004, J CLIN INVEST, V114, P232, DOI 10.1172/JCI200421270
   Nguyen P, 2008, J ANIM PHYSIOL AN N, V92, P272, DOI 10.1111/j.1439-0396.2007.00752.x
   Rozenboim I, 2016, POULTRY SCI, V95, P612, DOI 10.3382/ps/pev367
   Ruderman NB, 2013, J CLIN INVEST, V123, P2764, DOI 10.1172/JCI67227
   Saha AK, 2003, MOL CELL BIOCHEM, V253, P65, DOI 10.1023/A:1026053302036
   Seo E, 2009, KOREAN J PHYSIOL PHA, V13, P449, DOI 10.4196/kjpp.2009.13.6.449
   Shaw RJ, 2005, SCIENCE, V310, P1642, DOI 10.1126/science.1120781
   Song CY, 2013, TOXICOL IN VITRO, V27, P1065, DOI 10.1016/j.tiv.2013.01.020
   SULLIVAN JE, 1994, FEBS LETT, V353, P33, DOI 10.1016/0014-5793(94)01006-4
   Sundararaman A, 2016, J BIOL CHEM, V291, P14410, DOI 10.1074/jbc.M116.731257
   Winder WW, 1999, AM J PHYSIOL-ENDOC M, V277, pE1
   Wu L, 2019, J CELL PHYSIOL, V234, P19785, DOI 10.1002/jcp.28578
   Yamazaki Y, 2008, J GASTROEN HEPATOL, V23, P276, DOI 10.1111/j.1440-1746.2007.05150.x
   Zhou GC, 2001, J CLIN INVEST, V108, P1167, DOI 10.1172/JCI13505
NR 37
TC 0
Z9 0
U1 3
U2 3
PU ELSEVIER
PI AMSTERDAM
PA RADARWEG 29, 1043 NX AMSTERDAM, NETHERLANDS
EI 1525-3171
J9 POULTRY SCI
JI Poult. Sci.
PD MAR
PY 2021
VL 100
IS 3
AR 100805
DI 10.1016/j.psj.2020.10.059
PG 11
WC Agriculture, Dairy & Animal Science
SC Agriculture
GA QR1UV
UT WOS:000625002500001
PM 33516482
OA DOAJ Gold, Green Published
DA 2021-06-14
ER

PT J
AU Zhou, CC
   Wang, YN
   Zhao, J
   Chen, GY
   Liu, ZH
   Gu, KS
   Huang, MJ
   He, JX
   Chen, JH
   Ma, ZY
   Feng, JF
   Shi, JH
   Yu, XM
   Cheng, Y
   Yao, Y
   Chen, Y
   Guo, RH
   Lin, XY
   Wang, ZH
   Gao, GH
   Wang, QR
   Li, WX
   Yang, XF
   Wu, LH
   Zhang, J
   Ren, SX
AF Zhou, Caicun
   Wang, Yina
   Zhao, Jun
   Chen, Gongyan
   Liu, Zhihua
   Gu, Kangsheng
   Huang, Meijuan
   He, Jianxing
   Chen, Jianhua
   Ma, Zhiyong
   Feng, Jifeng
   Shi, Jianhua
   Yu, Xinmin
   Cheng, Ying
   Yao, Yu
   Chen, Yuan
   Guo, Renhua
   Lin, Xiaoyan
   Wang, Zhehai
   Gao, Guanghui
   Wang, Quanren
   Li, Weixia
   Yang, Xinfeng
   Wu, Lihong
   Zhang, Jun
   Ren, Shengxiang
TI Efficacy and Biomarker Analysis of Camrelizumab in Combination with
   Apatinib in Patients with Advanced Nonsquamous NSCLC Previously Treated
   with Chemotherapy
SO CLINICAL CANCER RESEARCH
LA English
DT Article
ID TUMOR MICROENVIRONMENT; PLUS CHEMOTHERAPY; OPEN-LABEL; CELL;
   PEMBROLIZUMAB; ENHANCE; TMB; ANGIOGENESIS; MULTICENTER; DOCETAXEL
AB Purpose: Our preclinical work suggests that appropriate angiogenesis inhibition could potentiate PD-1/PD-L1 blockade via alleviating hypoxia, increasing infiltration of CD8(+) T cells and reducing recruitment of tumor-associated macrophages. We hereby conducted a clinical trial to evaluate this combination in pretreated patients with advanced non-small cell lung cancer (NSCLC).
   Patients and Methods: The study included phase Ib apatinib dose-escalation and phase II expansion cohorts. Patients received apatinib at doses of 250-500 mg orally once daily, in combination with camrelizumab 200 mg intravenously every 2 weeks.
   Results: From March 2017 to October 2018, 105 chemotherapy-pretreated patients with nonsquamous NSCLC were enrolled and received apatinib 250 mg (recommended phase II dose) and camrelizumab. Among them, one (1.0%) complete response, 28 (26.7%) partial responses, and 48 (45.7%) stable diseases were observed. In the efficacy-evaluable population (n = 94), objective response rate (ORR) was 30.9% [95% confidence interval (CI), 21.7-41.2]. The median progression-free survival was 5.7 months (95% CI, 4.5-8.8) and overall survival was 15.5 months (95% CI, 10.9-24.5). Efficacy of combination therapy was evident across all PD-L1 and tumor mutation burden subgroups, and appeared to be improved in patients with STK11/KEAP1 mutation (mutant vs. wild-type, ORR: 42.9% vs. 28.1%; 1-year survival rate: 85.1% vs. 53.1%). No unexpected adverse events were observed.
   Conclusions: Combined apatinib and camrelizumab showed encouraging antitumor activity and acceptable toxicity in chemotherapy-pretreated patients with advanced nonsquamous NSCLC. Patients with STK11/KEAP1 mutation might derive more benefits from this combination. We will validate these results in an ongoing phase III trial (NCT04203485).
C1 [Zhou, Caicun; Gao, Guanghui; Ren, Shengxiang] Tongji Univ, Shanghai Pulm Hosp, Dept Med Oncol, Shanghai, Peoples R China.
   [Wang, Yina] Zhejiang Univ, Dept Oncol, Affiliated Hosp 1, Hangzhou, Peoples R China.
   [Zhao, Jun] Beijing Canc Hosp, Dept Oncol, Beijing, Peoples R China.
   [Chen, Gongyan] Harbin Med Univ Canc Hosp, Dept Oncol, Harbin, Peoples R China.
   [Liu, Zhihua] Jiangxi Canc Hosp, Thorac Tumor Radiotherapy Dept, Nanchang, Jiangxi, Peoples R China.
   [Gu, Kangsheng] Anhui Med Univ, Dept Oncol, Affiliated Hosp 1, Hefei, Peoples R China.
   [Huang, Meijuan] Sichuan Univ, Dept Thorac Oncol, West China Hosp, Chengdu, Peoples R China.
   [He, Jianxing] Guangzhou Med Univ, Dept Thorac Surg, Affiliated Hosp 1, Guangzhou, Peoples R China.
   [Chen, Jianhua] Hunan Canc Hosp, Dept Med Oncol, Changsha, Peoples R China.
   [Ma, Zhiyong] Henan Canc Hosp, Dept Oncol, Zhengzhou, Peoples R China.
   [Feng, Jifeng] Jiangsu Canc Hosp, Dept Med Oncol, Nanjing, Peoples R China.
   [Feng, Jifeng] Jiangsu Inst Canc Res, Nanjing, Peoples R China.
   [Feng, Jifeng] Nanjing Med Univ, Affiliated Canc Hosp, Nanjing, Peoples R China.
   [Shi, Jianhua] Linyi Canc Hosp, Dept Oncol, Linyi, Shandong, Peoples R China.
   [Yu, Xinmin] Zhejiang Canc Hosp, Dept Thorac Oncol, Hangzhou, Peoples R China.
   [Cheng, Ying] Jilin Canc Hosp, Dept Med Oncol, Changchun, Peoples R China.
   [Yao, Yu] Xi An Jiao Tong Univ, Affiliated Hosp 1, Dept Med Oncol, Xian, Peoples R China.
   [Chen, Yuan] Huazhong Univ Sci & Technol, Tongji Med Coll, Dept Oncol, Wuhan, Peoples R China.
   [Guo, Renhua] Jiangsu Prov Hosp, Dept Oncol, Nanjing, Peoples R China.
   [Lin, Xiaoyan] Fujian Med Univ Union Hosp, Dept Oncol, Fuzhou, Peoples R China.
   [Wang, Zhehai] Shandong Canc Hosp, Dept Oncol, Jinan, Peoples R China.
   [Wang, Quanren; Li, Weixia; Yang, Xinfeng] Jiangsu Hengrui Med Co Ltd, Dept Clin Res & Dev, Shanghai, Peoples R China.
   [Wu, Lihong] Genecast Precis Med Technol Inst, Beijing, Peoples R China.
   [Zhang, Jun] Univ Kansas Med Ctr KUMC, Div Med Oncol, Univ Kansas Canc Ctr KUCC, Dept Internal Med,Dept Canc Biol, Overland Pk, KS USA.
RP Ren, SX (corresponding author), Tongji Univ, Shanghai Pulm Hosp, Shanghai 200433, Peoples R China.
EM harry_ren@tongji.edu.cn
RI Zhang, Jun/AAN-4970-2021
OI Zhang, Jun/0000-0001-7886-6187
FU Jiangsu Hengrui Medicine Co., Ltd; Chinese National Natural Science
   FoundationNational Natural Science Foundation of China (NSFC)
   [81772467]; Science and Technology Program of Shanghai [2017ZZ02012,
   19411950300]; Shanghai Innovative Collaboration Project [2020CXJQ02]
FX The authors thank the patients and their families for their
   participation in this study, as well as the study teams at each of the
   study sites. This work was supported by Jiangsu Hengrui Medicine Co.,
   Ltd, the Chinese National Natural Science Foundation Project (grant
   number 81772467; awarded to S. Ren), the Science and Technology Program
   of Shanghai (grant number 2017ZZ02012 and 19411950300; awarded to C.
   Zhou), and Shanghai Innovative Collaboration Project (grant number
   2020CXJQ02; awarded to C. Zhou).
CR Allgauer M, 2018, TRANSL LUNG CANCER R, V7, P703, DOI 10.21037/tlcr.2018.08.14
   Borghaei H, 2015, NEW ENGL J MED, V373, P1627, DOI 10.1056/NEJMoa1507643
   Brose MS, 2019, J CLIN ONCOL S, V37, p8s
   Chen XF, 2016, OXID MED CELL LONGEV, V2016, DOI 10.1155/2016/1580967
   Chen XL, 2019, CANCER BIOL MED, V16, P173, DOI 10.20892/j.issn.2095-3941.2018.0172
   Fang WF, 2018, LANCET ONCOL, V19, P1338, DOI 10.1016/S1470-2045(18)30495-9
   Finke JH, 2008, CLIN CANCER RES, V14, P6674, DOI 10.1158/1078-0432.CCR-07-5212
   Garassino M, 2019, J THORAC ONCOL, V14, pS216, DOI 10.1016/j.jtho.2019.08.427
   Herbst RS, 2020, NEW ENGL J MED, V383, P1328, DOI 10.1056/NEJMoa1917346
   Herbst RS, 2019, LANCET ONCOL, V20, P1109, DOI 10.1016/S1470-2045(19)30458-9
   Huang J, 2018, CLIN CANCER RES, V24, P1296, DOI 10.1158/1078-0432.CCR-17-2439
   Huang YH, 2013, CANCER RES, V73, P2943, DOI 10.1158/0008-5472.CAN-12-4354
   Huang YH, 2012, P NATL ACAD SCI USA, V109, P17561, DOI 10.1073/pnas.1215397109
   Jeong Y, 2020, CLIN CANCER RES, V26, P274, DOI 10.1158/1078-0432.CCR-19-1237
   Klein JP, 2007, STAT MED, V26, P4505, DOI 10.1002/sim.2864
   Kong H, 2018, J BIOL CHEM, V293, P7499, DOI 10.1074/jbc.TM117.000257
   Langer C, 2019, J THORAC ONCOL, V14, pS216, DOI 10.1016/j.jtho.2019.08.426
   Li FM, 2015, CANCER CELL, V27, P698, DOI 10.1016/j.ccell.2015.04.001
   Li J, 2016, J CLIN ONCOL, V34, P1448, DOI 10.1200/JCO.2015.63.5995
   Makker V, 2019, LANCET ONCOL, V20, P711, DOI 10.1016/S1470-2045(19)30020-8
   Markham A, 2019, DRUGS, V79, P1355, DOI 10.1007/s40265-019-01167-0
   Miller TW, 2009, CHEM REV, V109, P3099, DOI 10.1021/cr8005125
   Mok TSK, 2019, LANCET, V393, P1819, DOI 10.1016/S0140-6736(18)32409-7
   Motzer RJ, 2019, NEW ENGL J MED, V380, P1103, DOI 10.1056/NEJMoa1816047
   Ohe Y, 2008, CLIN CANCER RES, V14, P4206, DOI 10.1158/1078-0432.CCR-07-5143
   Qin JJ, 2019, CELL COMMUN SIGNAL, V17, DOI 10.1186/s12964-019-0435-2
   Qin SK, 2020, LANCET ONCOL, V21, P571, DOI 10.1016/S1470-2045(20)30011-5
   Reck M, 2016, NEW ENGL J MED, V375, P1823, DOI 10.1056/NEJMoa1606774
   Rini BI, 2019, NEW ENGL J MED, V380, P1116, DOI 10.1056/NEJMoa1816714
   Rittmeyer A, 2017, LANCET, V389, P255, DOI 10.1016/S0140-6736(16)32517-X
   Sheng XN, 2019, J CLIN ONCOL, V37, P2987, DOI 10.1200/JCO.19.00210
   Shigeta K, 2020, HEPATOLOGY, V71, P1247, DOI 10.1002/hep.30889
   Shrimali RK, 2010, CANCER RES, V70, P6171, DOI 10.1158/0008-5472.CAN-10-0153
   Skoulidis F, 2018, CANCER DISCOV, V8, P822, DOI 10.1158/2159-8290.CD-18-0099
   Socinski MA, 2018, NEW ENGL J MED, V378, P2288, DOI 10.1056/NEJMoa1716948
   Song YQ, 2019, CLIN CANCER RES, V25, P7363, DOI 10.1158/1078-0432.CCR-19-1680
   Suzuki T, 2019, CELL REP, V28, P746, DOI 10.1016/j.celrep.2019.06.047
   Terme M, 2013, CANCER RES, V73, P539, DOI 10.1158/0008-5472.CAN-12-2325
   Tinsley N, 2018, J CLIN ONCOL, V36, DOI 10.1200/JCO.2018.36.15_suppl.3010
   Wu Y, 2019, J THORAC ONCOL, V14, pS382, DOI 10.1016/j.jtho.2019.08.776
   Wu Y, 2019, J THORAC ONCOL, V14, pS290, DOI 10.1016/j.jtho.2019.08.584
   Wu YL, 2019, J THORAC ONCOL, V14, P867, DOI 10.1016/j.jtho.2019.01.006
   Zhang W, 2017, ONCOGENE, V36, P4277, DOI 10.1038/onc.2017.61
   Zhao S, 2019, CANCER IMMUNOL RES, V7, P630, DOI 10.1158/2326-6066.CIR-17-0640
   Zhou C, 2019, J THORAC ONCOL, V14, pS215, DOI 10.1016/j.jtho.2019.08.425
NR 45
TC 0
Z9 0
U1 6
U2 6
PU AMER ASSOC CANCER RESEARCH
PI PHILADELPHIA
PA 615 CHESTNUT ST, 17TH FLOOR, PHILADELPHIA, PA 19106-4404 USA
SN 1078-0432
EI 1557-3265
J9 CLIN CANCER RES
JI Clin. Cancer Res.
PD MAR 1
PY 2021
VL 27
IS 5
BP 1296
EP 1304
DI 10.1158/1078-0432.CCR-20-3136
PG 9
WC Oncology
SC Oncology
GA QR7AP
UT WOS:000625367700011
PM 33323401
DA 2021-06-14
ER

PT J
AU Chen, M
   Song, XY
   Jiang, JF
   Xing, L
   Wang, PF
AF Chen, Meng
   Song, Xinyan
   Jiang, Jifang
   Xing, Lei
   Wang, Pengfei
TI Hepatoprotective effect of galangin on carbon tetrachloride-induced
   hepatotoxicity via the LKB1/AMPK pathway
SO EUROPEAN JOURNAL OF INFLAMMATION
LA English
DT Article
DE antioxidant; carbon tetrachloride; galangin; hepatotoxicity; LKB1; AMPK
AB To investigate the protective effects of galangin on liver toxicity induced by carbon tetrachloride (CCl4) in mice. Mouse hepatotoxicity model was established by intraperitoneal injection (i.p.) of 10 ml/kg body weight CCl4 that diluted with corn oil to a proportion of 1:500 on Kunming mice. The mice were randomly divided into five groups named control group, model group, and 1, 5, and 10 mg/kg galangin group. The levels of alanine aminotransferase (ALT) and aspartate aminotransferase (AST) were analyzed by ELISA. Liver histopathological examination was observed via optical microscopy. The levels of superoxide dismutase (SOD), malondialdehyde (MDA), glutathione (GSH), and glutathion (GSSG) were analyzed to assess oxidative stress. Finally, western blot assay was carried out to analyse the expression levels of total AMP-activated protein kinase (AMPK), phospho-AMPK (p-AMPK), total liver kinase B1 (LKB1), and phospho-LKB1 (p-LKB1). Compared with the control group, in the model group, the levels of AST, ALT, MDA, and GSSG increased significantly (p < 0.01); the activity of SOD and GSH decreased significantly (p < 0.01); and the histopathological examination revealed liver necrosis. However, treatment with galangin (5 and 10 mg/kg) significantly reversed these CCl4-induced liver damage indicators. Furthermore, treatment with galangin (10 mg/kg) significantly increased the p-AMPK and p-LKB1 expression levels (p < 0.01). This study supports the hepatoprotective effect of galangin against hepatotoxicity, perhaps occurring mainly through the LKB1/AMPK-mediated pathway.
C1 [Chen, Meng; Xing, Lei; Wang, Pengfei] Yantai Yuhuangding Hosp, Laishan Branch, Dept Internal Med, Yantai 264003, Shandong, Peoples R China.
   [Song, Xinyan] Yantai Yuhuangding Hosp, Laishan Branch, Pharm Dispensary, Yantai, Shandong, Peoples R China.
   [Jiang, Jifang] Yantai Yuhuangding Hosp, Laishan Branch, Dept Pharm, Yantai, Shandong, Peoples R China.
RP Xing, L; Wang, PF (corresponding author), Yantai Yuhuangding Hosp, Laishan Branch, Dept Internal Med, Yantai 264003, Shandong, Peoples R China.
EM xinglei88882@126.com; outer@sina.com
FU Yantai Yuhuangding Hospital of Laishan branch
FX The author(s) disclosed receipt of the following financial support for
   the research, authorship, and/or publication of this article: This work
   was supported by Yantai Yuhuangding Hospital of Laishan branch.
CR AlSaid M, 2015, BIOMED RES INT, V2015, DOI 10.1155/2015/359358
   Basu S, 2003, TOXICOLOGY, V189, P113, DOI 10.1016/S0300-483X(03)00157-4
   Deniz GY, 2018, ARCH BIOL SCI, V70, P371, DOI 10.2298/ABS171009055D
   Honmore VS, 2016, INT IMMUNOPHARMACOL, V33, P8, DOI 10.1016/j.intimp.2016.01.024
   Huang QF, 2017, INT IMMUNOPHARMACOL, V42, P130, DOI 10.1016/j.intimp.2016.11.028
   Jung YC, 2014, IMMUNOPHARM IMMUNOT, V36, P426, DOI 10.3109/08923973.2014.968257
   Karam EA, 2017, ECOTOX ENVIRON SAFE, V144, P268, DOI 10.1016/j.ecoenv.2017.06.035
   Long JK, 2019, MOL MED, V25, DOI 10.1186/s10020-019-0085-2
   Lu BG, 2016, ONCOTARGET, V7, P34800, DOI 10.18632/oncotarget.9186
   Manibusan MK, 2007, J ENVIRON SCI HEAL C, V25, P185, DOI 10.1080/10590500701569398
   Mannelli LD, 2016, FREE RADICAL BIO MED, V93, P67, DOI 10.1016/j.freeradbiomed.2016.01.023
   Martin-Aragon S, 2001, EXP TOXICOL PATHOL, V53, P199, DOI 10.1078/0940-2993-00185
   Rabinowich L, 2015, BIOMED RES INT, V2015, DOI 10.1155/2015/168905
   Teng HF, 2016, IRAN J BASIC MED SCI, V19, P910
   Tong J, 2015, J ETHNOPHARMACOL, V174, P355, DOI 10.1016/j.jep.2015.08.045
   Tsai JC, 2017, BMC COMPLEM ALTERN M, V17, DOI 10.1186/s12906-017-1604-8
   Tsai MS, 2015, J MED FOOD, V18, P1187, DOI 10.1089/jmf.2014.3328
   Vatakuti S, 2015, TOXICOL IN VITRO, V29, P1012, DOI 10.1016/j.tiv.2015.03.015
   Wunjuntuk K, 2016, J MED FOOD, V19, P15, DOI 10.1089/jmf.2015.3460
   Xie Y, 2014, J ETHNOPHARMACOL, V155, P213, DOI 10.1016/j.jep.2014.05.016
   Yousefi-Manesh H, 2019, J CELL BIOCHEM, V120, P11853, DOI 10.1002/jcb.28464
   Yu YX, 2016, INT J BIOL SCI, V12, P1225, DOI 10.7150/ijbs.15154
   Zeng BY, 2017, J ETHNOPHARMACOL, V200, P124, DOI 10.1016/j.jep.2017.02.018
   Zhao P, 2015, J CHROMATOGR B, V1007, P8, DOI 10.1016/j.jchromb.2015.10.019
   Zheng Z, 2012, DIABETES, V61, P217, DOI 10.2337/db11-0416
NR 25
TC 0
Z9 0
U1 0
U2 0
PU SAGE PUBLICATIONS INC
PI THOUSAND OAKS
PA 2455 TELLER RD, THOUSAND OAKS, CA 91320 USA
SN 1721-727X
EI 2058-7392
J9 EUR J INFLAMM
JI Eur. J. Inflamm.
PD MAR
PY 2021
VL 19
AR 20587392211000896
DI 10.1177/20587392211000896
PG 7
WC Immunology
SC Immunology
GA QX6YO
UT WOS:000629492000001
OA DOAJ Gold
DA 2021-06-14
ER

PT J
AU Wu, ZX
   Xi, PJ
   Zhang, Y
   Wang, HM
   Xue, J
   Sun, XG
   Tian, DR
AF Wu, Zhaoxia
   Xi, Pengjiao
   Zhang, Yan
   Wang, Haomin
   Xue, Jie
   Sun, Xuguo
   Tian, Derun
TI LKB1 up-regulation inhibits hypothalamic inflammation and attenuates
   diet-induced obesity in mice
SO METABOLISM-CLINICAL AND EXPERIMENTAL
LA English
DT Article
DE LKB1; High-fat diet; Hypothalamic inflammation; Obesity
AB Background: Diet-induced obesity (DIO) is associated with chronic, low-grade inflammation in the hypothalamus. The inflammatory pathway of the hypothalamus is activated during obesity, and inhibition of activation of the inflammatory pathway can partially reverse obesity. Therefore, exploring new targets for inhibiting hypothalamic inflammation will provide new ideas for the prevention and treatment of obesity. Liver kinase B1 (LKB1), a serine/threonine kinase, is a tumor suppressor and metabolic regulator. Recent studies have shown that LKB1 has a certain anti-inflammatory effect. However, a role of LKB1 in the regulation of hypothalamic inflammation remains unclear. Therefore, we examined whether LKB1 overexpression in the hypothalamus could weaken the hypothalamic inflammation and inhibit the development of obesity.
   Methods: LKB1 overexpressing adeno-associated virus (AAV) particles were injected stereotactically into the third ventricle (3 V) of C57BL/6 mice fed with HFD. We assessed changes in body mass and adiposity, food intake, hypothalamic inflammatory markers, and energy and glucose metabolism.
   Results: LKB1 up-regulation in hypothalamus attenuated diet-induced hypothalamic inflammation, reduced food intake and body weight gain. In addition, the overexpression of hypothalamic LKB1 increased the insulin sensitivity and improved whole-body lipid metabolism, which attenuated hepatic fat accumulation and serum lipid levels.
   Conclusion: Hypothalamic LKB1 up-regulation attenuates hypothalamic inflammation, and protects against hypothalamic inflammation induced damage to melanocortin system, resulting in lower food intake and lower fat mass accumulation, which consequently protects mice from the development of obesity. Our data suggest LKB1 as a novel negative regulator of hypothalamic inflammation, and also a potentially important target for treating other inflammatory diseases. (C) 2020 Elsevier Inc. All rights reserved.
C1 [Wu, Zhaoxia; Xi, Pengjiao; Zhang, Yan; Sun, Xuguo; Tian, Derun] Tianjin Med Univ, Dept Clin Lab Diagnost, Tianjin 300203, Peoples R China.
   [Wang, Haomin; Xue, Jie; Tian, Derun] Tianjin Med Univ, Dept Human Anat & Histol, Tianjin 300070, Peoples R China.
RP Tian, DR (corresponding author), Tianjin Med Univ, Sch Med Lab, Tianjin 300203, Peoples R China.
EM tiandr@tmu.edu.cn
FU Tianjin Natural Science FoundationNatural Science Foundation of Tianjin
   [18JCZDJC98700]
FX This work was supported by the Tianjin Natural Science Foundation Key
   Project (18JCZDJC98700).
CR Arruda AP, 2011, ENDOCRINOLOGY, V152, P1314, DOI 10.1210/en.2010-0659
   Avalos Y, 2018, J NEUROENDOCRINOL, V30, DOI 10.1111/jne.12598
   Berglund ED, 2014, NAT NEUROSCI, V17, P911, DOI 10.1038/nn.3737
   Cai DS, 2013, TRENDS ENDOCRIN MET, V24, P40, DOI 10.1016/j.tem.2012.11.003
   Cai DS, 2011, ANN NY ACAD SCI, V1243, pE1, DOI 10.1111/j.1749-6632.2011.06388.x
   Chen S, 2018, NAT COMMUN, V9, DOI 10.1038/s41467-018-07545-8
   Chen X, 2018, METABOLISM, V83, P256, DOI 10.1016/j.metabol.2018.03.004
   Claret M, 2011, DIABETES, V60, P735, DOI 10.2337/db10-1055
   Cui J, 2016, J CLIN INVEST, V126, P3192, DOI 10.1172/JCI85676
   da Silva AA, 2020, CURR DIABETES REP, V20, DOI 10.1007/s11892-020-01311-1
   de Git KCG, 2015, OBES REV, V16, P207, DOI 10.1111/obr.12243
   Fioravante M, 2017, J NEUROINFLAMM, V14, DOI 10.1186/s12974-017-0956-9
   Foretz M, 2010, J CLIN INVEST, V120, P2355, DOI 10.1172/JCI40671
   Gan BY, 2010, NATURE, V468, P701, DOI 10.1038/nature09595
   Gao Y, 2014, GLIA, V62, P17, DOI 10.1002/glia.22580
   GBD 2015 Obesity Collaborators, 2017, N Engl J Med, V377, P13, DOI 10.1056/NEJMoa1614362
   Granot Z, 2009, CELL METAB, V10, P296, DOI 10.1016/j.cmet.2009.08.010
   Guillemot-Legris O, 2017, TRENDS NEUROSCI, V40, P237, DOI 10.1016/j.tins.2017.02.005
   Han J, 2016, BIOCHEM BIOPH RES CO, V476, P333, DOI 10.1016/j.bbrc.2016.05.123
   Hayden MS, 2008, CELL, V132, P344, DOI 10.1016/j.cell.2008.01.020
   Horvath TL, 2010, P NATL ACAD SCI USA, V107, P14875, DOI 10.1073/pnas.1004282107
   Jais A, 2017, J CLIN INVEST, V127, P24, DOI 10.1172/JCI88878
   Ko HJ, 2009, DIABETES, V58, P2536, DOI 10.2337/db08-1361
   Li MO, 2006, ANNU REV IMMUNOL, V24, P99, DOI 10.1146/annurev.immunol.24.021605.090737
   Li NS, 2015, ONCOL REP, V34, P2821, DOI 10.3892/or.2015.4288
   Liu ZY, 2015, J BIOL CHEM, V290, P2312, DOI 10.1074/jbc.M114.616441
   Lobstein T, 2015, LANCET, V385, P2510, DOI 10.1016/S0140-6736(14)61746-3
   MacIver NJ, 2011, J IMMUNOL, V187, P4187, DOI 10.4049/jimmunol.1100367
   Mendes NF, 2018, METABOLISM, V85, P171, DOI 10.1016/j.metabol.2018.04.005
   Milanski M, 2009, J NEUROSCI, V29, P359, DOI 10.1523/JNEUROSCI.2760-08.2009
   Milanski M, 2012, DIABETES, V61, P1455, DOI 10.2337/db11-0390
   Moraes JC, 2009, PLOS ONE, V4, DOI 10.1371/journal.pone.0005045
   Obici S, 2001, J CLIN INVEST, V108, P1079, DOI 10.1172/JCI12954
   Olofsson LE, 2013, P NATL ACAD SCI USA, V110, pE697, DOI 10.1073/pnas.1218284110
   Parton LE, 2007, NATURE, V449, P228, DOI 10.1038/nature06098
   Patton GC, 2016, LANCET, V387, P2423, DOI 10.1016/S0140-6736(16)00579-1
   Raffan E, 2016, CELL METAB, V23, P893, DOI 10.1016/j.cmet.2016.04.012
   Ropelle ER, 2010, PLOS BIOL, V8, DOI 10.1371/journal.pbio.1000465
   Salminen A, 2011, J MOL MED, V89, P667, DOI 10.1007/s00109-011-0748-0
   Shan TZ, 2017, J CELL PHYSIOL, V232, P2653, DOI 10.1002/jcp.25786
   Shaw RJ, 2005, SCIENCE, V310, P1642, DOI 10.1126/science.1120781
   Shaw RJ, 2004, P NATL ACAD SCI USA, V101, P3329, DOI 10.1073/pnas.0308061100
   Shi X, 2013, DIABETOLOGIA, V56, P925, DOI 10.1007/s00125-013-2831-2
   Souza GFP, 2016, SCI REP-UK, V6, DOI 10.1038/srep29290
   Stein BD, 2019, CELL REP, V29, P3331, DOI 10.1016/j.celrep.2019.10.117
   Thaler JP, 2012, J CLIN INVEST, V122, P153, DOI 10.1172/JCI59660
   Tsunekawa T, 2017, EBIOMEDICINE, V16, P172, DOI 10.1016/j.ebiom.2017.01.007
   van der Windt GJW, 2012, IMMUNOL REV, V249, P27, DOI 10.1111/j.1600-065X.2012.01150.x
   Varela L, 2012, EMBO REP, V13, P1079, DOI 10.1038/embor.2012.174
   Wan YY, 2007, IMMUNOL REV, V220, P199, DOI 10.1111/j.1600-065X.2007.00565.x
   Williams LM, 2012, P NUTR SOC, V71, P521, DOI 10.1017/S002966511200078X
   Wu Z, 2020, LIFE SCI
   Xi PJ, 2018, CELL PHYSIOL BIOCHEM, V47, P54, DOI 10.1159/000489746
   Xiang HC, 2019, J NEUROINFLAMM, V16, DOI 10.1186/s12974-019-1411-x
   Yan JQ, 2014, NAT MED, V20, P1001, DOI 10.1038/nm.3616
   Zhang H, 2011, PLOS BIOL, V9, DOI 10.1371/journal.pbio.1001112
   Zhang XQ, 2008, CELL, V135, P61, DOI 10.1016/j.cell.2008.07.043
NR 57
TC 0
Z9 0
U1 2
U2 2
PU W B SAUNDERS CO-ELSEVIER INC
PI PHILADELPHIA
PA 1600 JOHN F KENNEDY BOULEVARD, STE 1800, PHILADELPHIA, PA 19103-2899 USA
SN 0026-0495
EI 1532-8600
J9 METABOLISM
JI Metab.-Clin. Exp.
PD MAR
PY 2021
VL 116
AR 154694
DI 10.1016/j.metabol.2020.154694
PG 13
WC Endocrinology & Metabolism
SC Endocrinology & Metabolism
GA QE0XN
UT WOS:000615931100004
PM 33358943
DA 2021-06-14
ER

PT J
AU Berthelsen, MF
   Leknes, SL
   Riedel, M
   Pedersen, MA
   Joseph, JV
   Hager, H
   Vendelbo, MH
   Thomsen, MK
AF Berthelsen, Martin F.
   Leknes, Siv L.
   Riedel, Maria
   Pedersen, Mette A.
   Joseph, Justin V.
   Hager, Henrik
   Vendelbo, Mikkel H.
   Thomsen, Martin K.
TI Comparative Analysis of Stk11/Lkb1 versus Pten Deficiency in Lung
   Adenocarcinoma Induced by CRISPR/Cas9
SO CANCERS
LA English
DT Article
DE lung cancer; CRISPR; adenocarcinoma; mouse model; STK11; PTEN
AB Simple Summary
   Lung cancer is by far the leading cause of cancer induced mortality worldwide with a median five-year survival rate of 19 percent. Genome sequencing of lung cancer samples has revealed several key mutated genes, which could be implicated in lung cancer formation. This study applied a mouse model of lung cancer based on CRISPR/Cas9 technology to functionally address key regulators of the mTor pathway, STK11 and PTEN. Our study revealed that loss of Stk11 drives lung adenocarcinoma progression, whereas Pten is dispensable. These functional mouse studies reveal that loss of Pten is non-essential for lung adenocarcinoma, which is in agreement with the low mutation rates of PTEN in human adenocarcinoma. In contrast, loss of Stk11 drive tumor progression and is often found mutated in human samples of lung adenocarcinoma.
   This study focused on STK11, PTEN, KRAS, and TP53, which are often found to be mutated in lung cancer. We compared Stk11 and Pten implication in lung cancer in combination with loss of Trp53 and gain of function of Kras in a CRISPR/Cas9 mouse model. Mice with loss of Stk11, Trp53, and KrasG12D mutation (SKT) reached human endpoint at around four months post-initiation. In comparison, mice with loss of Pten, Trp53, and KrasG12D mutation (PKT) survived six months or longer post-initiation. Pathological examination revealed an increase in proliferation in SKT deficient lung epithelia compared to PKT. This difference was independent of Pten loss, indicating that loss of Pten is dispensable for cell proliferation in lung adenocarcinoma. Furthermore, tumors with loss of Stk11, Trp53, and KrasG12D mutation had a significantly higher progression rate, monitored by PET/MRI scanning, compared to mice with loss of Pten, Trp53, and KrasG12D mutation, revealing that mutations in Stk11 are essential for adenocarcinoma progression. Overall, by using the CRISPR/Cas9 mouse model of lung adenocarcinoma, we showed that mutations in Stk11 are a key driver, whereas loss of Pten is dispensable for adenocarcinoma progression.
C1 [Berthelsen, Martin F.; Riedel, Maria; Joseph, Justin V.; Thomsen, Martin K.] Aarhus Univ, Dept Clin Med, DK-8200 Aarhus N, Denmark.
   [Leknes, Siv L.; Pedersen, Mette A.; Vendelbo, Mikkel H.; Thomsen, Martin K.] Aarhus Univ, Dept Biomed, DK-8000 Aarhus, Denmark.
   [Pedersen, Mette A.; Vendelbo, Mikkel H.] Aarhus Univ Hosp, Dept Nucl Med, DK-8200 Aarhus N, Denmark.
   [Pedersen, Mette A.; Vendelbo, Mikkel H.] Aarhus Univ Hosp, PET Ctr, DK-8200 Aarhus N, Denmark.
   [Pedersen, Mette A.] Steno Diabet Ctr Aarhus, DK-8200 Aarhus N, Denmark.
   [Hager, Henrik] Vejle Hosp, Dept Clin Pathol, Beriderbakken 4, DK-7100 Vejle, Denmark.
   [Thomsen, Martin K.] Aarhus Univ, Aarhus Inst Adv Studies AIAS, DK-8000 Aarhus, Denmark.
RP Thomsen, MK (corresponding author), Aarhus Univ, Dept Clin Med, DK-8200 Aarhus N, Denmark.; Thomsen, MK (corresponding author), Aarhus Univ, Dept Biomed, DK-8000 Aarhus, Denmark.; Thomsen, MK (corresponding author), Aarhus Univ, Aarhus Inst Adv Studies AIAS, DK-8000 Aarhus, Denmark.
EM mfb@biomed.au.dk; siv.lund.leknes@post.au.dk; maria.riedel@biomed.au.dk;
   meabpe@biomed.au.dk; jvj@clin.au.dk; Henrik.Hager@rsyd.dk;
   mhve@biomed.au.dk; mkt@biomed.au.dk
OI Thomsen, Martin/0000-0002-5055-7531
FU AUFF NOVA [AUFF-E-2015-FLS-9-8]; Danish Cancer SocietyDanish Cancer
   Society [R146-A9394]; Aage og Johanne Louis-Hansen's fund; Fabricant
   Einar Willumsens memorial fund; Aarhus University Research Foundation,
   Denmark; Graduate School of Health, Aarhus University
FX This research was funded by AUFF NOVA (AUFF-E-2015-FLS-9-8), Danish
   Cancer Society (R146-A9394), Aage og Johanne Louis-Hansen's fund,
   Fabricant EinarWillumsens memorial fund, Director Emil C. Hertz and wife
   Inger Hertz's fund, Helge Peetz and Verner and wife Vilma Peetz's fund,
   Karen Elise Jensen's fund and from The Aarhus University Research
   Foundation, Denmark. M.F.B. was co-funded by The Graduate School of
   Health, Aarhus University.
CR [Anonymous], 2019, LANCET, V394, P1880, DOI 10.1016/S0140-6736(19)32795-3
   Bray F, 2018, CA-CANCER J CLIN, V68, P394, DOI 10.3322/caac.21492
   Campbell JD, 2016, NAT GENET, V48, P607, DOI 10.1038/ng.3564
   DuPage M, 2009, NAT PROTOC, V4, P1064, DOI 10.1038/nprot.2009.95
   Guernet A, 2017, METHODS, V121, P130, DOI 10.1016/j.ymeth.2017.03.007
   Hill R, 2010, CANCER RES, V70, P7114, DOI 10.1158/0008-5472.CAN-10-1649
   Hobbs GA, 2016, J CELL SCI, V129, P1287, DOI 10.1242/jcs.182873
   Hollander MC, 2011, NAT REV CANCER, V11, P289, DOI 10.1038/nrc3037
   Jackson EL, 2001, GENE DEV, V15, P3243, DOI 10.1101/gad.943001
   Jamal-Hanjani M, 2017, NEW ENGL J MED, V376, P2109, DOI 10.1056/NEJMoa1616288
   Ji HB, 2007, NATURE, V448, P807, DOI 10.1038/nature06030
   Jin G, 2010, LUNG CANCER, V69, P279, DOI 10.1016/j.lungcan.2009.11.012
   Kastenhuber ER, 2017, CELL, V170, P1062, DOI 10.1016/j.cell.2017.08.028
   Kwon MC, 2013, MOL ONCOL, V7, P165, DOI 10.1016/j.molonc.2013.02.010
   Malkoski SP, 2014, MOL CARCINOGEN, V53, P841, DOI 10.1002/mc.22030
   Martincorena I, 2018, CELL, V173, P1823, DOI 10.1016/j.cell.2018.06.001
   Platt RJ, 2014, CELL, V159, P440, DOI 10.1016/j.cell.2014.09.014
   Sayed S, 2019, METHODS, V164, P36, DOI 10.1016/j.ymeth.2019.05.007
   Xu J, 2012, CRIT REV FOOD SCI, V52, P373, DOI 10.1080/10408398.2010.500245
NR 19
TC 0
Z9 0
U1 1
U2 1
PU MDPI
PI BASEL
PA ST ALBAN-ANLAGE 66, CH-4052 BASEL, SWITZERLAND
EI 2072-6694
J9 CANCERS
JI Cancers
PD MAR
PY 2021
VL 13
IS 5
AR 974
DI 10.3390/cancers13050974
PG 13
WC Oncology
SC Oncology
GA QV4TF
UT WOS:000627965400001
PM 33652656
OA DOAJ Gold, Green Published
DA 2021-06-14
ER

PT J
AU George, SHL
   Donenberg, T
   Alexis, C
   DeGennaro, V
   Dyer, H
   Yin, S
   Ali, J
   Butler, R
   Chin, SN
   Curling, D
   Lowe, D
   Lunn, J
   Turnquest, T
   Wharfe, G
   Cerbon, D
   Barreto-Coelho, P
   Schlumbrecht, MP
   Akbari, MR
   Narod, SA
   Hurley, JE
AF George, Sophia H. L.
   Donenberg, Talia
   Alexis, Cheryl
   DeGennaro, Vincent, Jr.
   Dyer, Hedda
   Yin, Sook
   Ali, Jameel
   Butler, Raleigh
   Chin, Sheray N.
   Curling, DuVaughn
   Lowe, Dwight
   Lunn, John
   Turnquest, Theodore
   Wharfe, Gilian
   Cerbon, Danielle
   Barreto-Coelho, Priscila
   Schlumbrecht, Matthew P.
   Akbari, Mohammad R.
   Narod, Steven A.
   Hurley, Judith E.
TI Gene Sequencing for Pathogenic Variants Among Adults With Breast and
   Ovarian Cancer in the Caribbean
SO JAMA NETWORK OPEN
LA English
DT Article
AB IMPORTANCE Rates of breast and ovarian cancer are high in the Caribbean; however, to date, few published data quantify the prevalence of inherited cancer in the Caribbean population.
   OBJECTIVE To determine whether deleterious variants in genes that characterize the hereditary breast and ovarian cancer syndrome are associated with the development of breast and ovarian cancer in the English- and Creole-speaking Caribbean populations.
   DESIGN, SETTING, AND PARTICIPANTS This multisite genetic association study used data from germline genetic test results between June 2010 and June 2018 in the Bahamas, Cayman Islands, Barbados, Dominica, Jamaica, Haiti, and Trinidad and Tobago. Next-generation sequencing on a panel of 30 genes and multiplex ligation-dependent probe amplification (BRCA1 and BRCA2) were performed. Medical records were reviewed at time of study enrollment. Women and men diagnosed with breast and ovarian cancer with at least 1 grandparent born in the participating study sites were included; 1018 individuals were eligible and consented to participate in this study. Data were analyzed from November 4, 2019, to May 6, 2020.
   EXPOSURES Breast and/or ovarian cancer diagnosis
   MAIN OUTCOMES AND MEASURES Rate of inherited breast and ovarian cancer syndrome and spectrum and types of variants.
   RESULTS Of 1018 participants, 999 (98.1%) had breast cancer (mean [SD] age, 46.6 [10.8] years) and 21 (2.1%) had ovarian cancer (mean [SD] age, 47.6 [13.5] years). Three individuals declined to have their results reported. A total of 144 of 1015 (14.2%) had a pathogenic or likely pathogenic (P/LP) variant in a hereditary breast and ovarian cancer syndrome gene. A total of 64% of variant carriers had P/LP variant in BRCA1, 23% in BRCA2, 9% in PALB2 and 4% in RAD51C, CHEK2, ATM, STK11 and NBN. The mean (SD) age of variant carriers was 40.7 (9.2) compared with 47.5 (10.7) years in noncarriers. Individuals in the Bahamas had the highest proportion of hereditary breast and ovarian cancer (23%), followed by Barbados (17.9%), Trinidad (12%), Dominica (8.8%), Haiti (6.7%), Cayman Islands (6.3%), and Jamaica (4.9%). In Caribbean-born women and men with breast cancer, having a first- or second-degree family member with breast cancer was associated with having any BRCA1 or BRCA2 germline variant (odds ratio, 1.58; 95% CI, 1.24-2.01; P < .001). A BRCA1 vs BRCA2 variant was more strongly associated with triple negative breast cancer (odds ratio, 6.33; 95% CI, 2.05-19.54; P = .001).
   CONCLUSIONS AND RELEVANCE In this study, among Caribbean-born individuals with breast and ovarian cancer, 1 in 7 had hereditary breast and ovarian cancer. The proportion of hereditary breast and ovarian cancer varied by island and ranged from 23% in the Bahamas to 4.9% in Jamaica. Each island had a distinctive set of variants.
C1 [George, Sophia H. L.; Schlumbrecht, Matthew P.] Univ Miami, Dept Obstet Gynecol & Reprod Sci, Div Gynecol Oncol, Miami, FL USA.
   [George, Sophia H. L.; Donenberg, Talia; Cerbon, Danielle; Barreto-Coelho, Priscila; Schlumbrecht, Matthew P.; Hurley, Judith E.] Sylvester Comprehens Canc Ctr, Miami, FL USA.
   [George, Sophia H. L.; Donenberg, Talia; Schlumbrecht, Matthew P.; Hurley, Judith E.] Univ Miami, Leonard Miller Sch Med, Miami, FL USA.
   [Donenberg, Talia] Univ Miami, Dept Genet, Miami, FL USA.
   [Alexis, Cheryl] Univ West Indies, Fac Med Sci, Cave Hill, Barbados.
   [DeGennaro, Vincent, Jr.] Innovat Hlth Int, Port Au Prince, Haiti.
   [Dyer, Hedda] Ross Univ, Sch Med, Commonwealth Dominica, Bridgetown, Barbados.
   [Yin, Sook] Cayman Isl Canc Soc, Grand Cayman, Cayman Islands.
   [Ali, Jameel] Northwest Reg Hlth Author, St James Med Complex, Port Of Spain, Trinidad Tobago.
   [Butler, Raleigh; Curling, DuVaughn; Lunn, John; Turnquest, Theodore] Univ West Indies, Sch Clin Med & Res, Princess Margaret Hosp, Nassau, Bahamas.
   [Chin, Sheray N.; Lowe, Dwight; Wharfe, Gilian] Univ West Indies Mona, Dept Pathol, Kingston, Jamaica.
   [Cerbon, Danielle; Barreto-Coelho, Priscila; Hurley, Judith E.] Univ Miami, Dept Med, Div Med Oncol, Miami, FL USA.
   [Akbari, Mohammad R.; Narod, Steven A.] Univ Toronto, Womens Coll Res Inst, Womens Coll Hosp, Toronto, ON, Canada.
RP George, SHL (corresponding author), Univ Miami, 1440 NW 10th Ave,PAP Bldg,Room 403, Miami, FL 33136 USA.; Hurley, JE (corresponding author), 1121 NW 14th St,SMOB Room 245-08, Miami, FL 33136 USA.
EM sophia.george@med.miami.edu; jhurley@miami.edu
OI George, Sophia/0000-0003-1013-1883
FU Susan G. Komen FoundationSusan G. Komen Breast Cancer Foundation
   [KG110017PP]; Color Foundation; Congressionally Directed Medical
   Research Programs Ovarian Cancer program [W81XWH-18-1-0072]; National
   Institute of Minority Health and Health DisparitiesUnited States
   Department of Health & Human ServicesNational Institutes of Health (NIH)
   - USANIH National Institute on Minority Health & Health Disparities
   (NIMHD) [L60MD014321]; National Cancer Institute of the National
   Institutes of HealthUnited States Department of Health & Human
   ServicesNational Institutes of Health (NIH) - USANIH National Cancer
   Institute (NCI) [P30CA240139]
FX The study was funded by the Susan G. Komen Foundation grant KG110017PP,
   Color Foundation. Dr George is funded by the Congressionally Directed
   Medical Research Programs Ovarian Cancer program (grant
   W81XWH-18-1-0072) and National Institute of Minority Health and Health
   Disparities (grant L60MD014321). Research reported in this publication
   was supported by the National Cancer Institute of the National
   Institutes of Health (award P30CA240139).
CR Abul-Husn NS, 2019, GENOME MED, V12, DOI 10.1186/s13073-019-0691-1
   Adedokun B, 2020, CANCER EPIDEM BIOMAR, V29, P359, DOI 10.1158/1055-9965.EPI-19-0506
   Akbari MR, 2014, CLIN GENET, V85, P64, DOI 10.1111/cge.12132
   Anderson M, 2018, KEY FACTS BLACK IMMI
   [Anonymous], AM CANC SOC BREAST C
   Armitage P, 2001, STAT METHODS MED RES
   Bagherzadeh M, 2020, BREAST CANCER RES TR, V184, P649, DOI 10.1007/s10549-020-05872-3
   Bowe S, 2019, INT J GYNECOL CANCER, V29, pA103, DOI 10.1136/ijgc-2019-IGCS.240
   Bray F, 2018, CA-CANCER J CLIN, V68, P394, DOI 10.3322/caac.21492
   Caswell-Jin JL, 2018, GENET MED, V20, P234, DOI 10.1038/gim.2017.96
   Churpek JE, 2015, BREAST CANCER RES TR, V149, P31, DOI 10.1007/s10549-014-3195-0
   Colby S.L., 2015, CURRENT POPULATION R
   Colombo N, 2018, J CLIN ONCOL, V36, P1300, DOI 10.1200/JCO.2017.76.2781
   Cragun D, 2017, CANCER-AM CANCER SOC, V123, P2497, DOI 10.1002/cncr.30621
   Crawford B, 2017, BREAST CANCER RES TR, V163, P383, DOI 10.1007/s10549-017-4181-0
   Donenberg T, 2011, BREAST CANCER RES TR, V125, P591, DOI 10.1007/s10549-010-1156-9
   Easton DF, 2007, AM J HUM GENET, V81, P873, DOI 10.1086/521032
   Gradishar WJ, 2020, J NATL COMPR CANC NE, V18, P452, DOI 10.6004/jnccn.2020.0016
   Hercules SM, 2020, CANCER-AM CANCER SOC, V126, P2217, DOI 10.1002/cncr.32771
   Huang M, 2019, GYNECOL ONCOL, V153, P297, DOI 10.1016/j.ygyno.2019.03.007
   Kurian AW, 2020, J CLIN ONCOL, V38, P1371, DOI 10.1200/JCO.20.00140
   Kurian AW, 2019, J CLIN ONCOL, V37, P1305, DOI 10.1200/JCO.18.01854
   Little J, 2009, PLOS MED, V6, P151, DOI 10.1371/journal.pmed.1000022
   Malone KE, 2006, CANCER RES, V66, P8297, DOI 10.1158/0008-5472.CAN-06-0503
   Mersch J, 2018, JAMA-J AM MED ASSOC, V320, P1266, DOI 10.1001/jama.2018.13152
   Moschetta M, 2016, ANN ONCOL, V27, P1449, DOI 10.1093/annonc/mdw142
   Ndugga-Kabuye MK, 2019, FAM CANCER, V18, P465, DOI 10.1007/s10689-019-00144-6
   Neben CL, 2019, J MOL DIAGN, V21, P646, DOI 10.1016/j.jmoldx.2019.03.001
   Oeffinger KC, 2015, JAMA-J AM MED ASSOC, V314, P1599, DOI 10.1001/jama.2015.12783
   Offit K, 2020, J CLIN ONCOL, V38, P1398, DOI 10.1200/JCO.19.02010
   Pal T, 2015, CANCER-AM CANCER SOC, V121, DOI 10.1002/cncr.29645
   Ragin C, 2018, J GLOB ONCOL, V4, DOI 10.1200/JGO.18.00044
   Razzaghi H, 2016, MMWR-MORBID MORTAL W, V65, P1395, DOI 10.15585/mmwr.mm6549a3
   Roberts GW, 1954, POP STUD-J DEMOG, V7, P235, DOI 10.2307/2172482
   Rosenblum Rachel E, 2020, JCO Precis Oncol, V4, DOI 10.1200/PO.20.00290
   Schlumbrecht M, 2019, J CLIN ONCOL, V37, P3464, DOI 10.1200/JCO.19.01720
   Society AC, 2015, BREAST CANC FACTS FI
   Trottier M, 2016, CLIN GENET, V89, P328, DOI 10.1111/cge.12602
   Trottier M, 2015, CLIN GENET, V88, P182, DOI 10.1111/cge.12468
   Warner WA, 2018, BMC CANCER, V18, DOI 10.1186/s12885-018-4625-x
   Warner WA, 2015, CANCER MED-US, V4, P1742, DOI 10.1002/cam4.503
   Yang X, 2020, J CLIN ONCOL, V38, P674, DOI 10.1200/JCO.19.01907
   Zheng YL, 2018, J CLIN ONCOL, V36, P2820, DOI 10.1200/JCO.2018.78.3977
NR 43
TC 1
Z9 1
U1 1
U2 1
PU AMER MEDICAL ASSOC
PI CHICAGO
PA 330 N WABASH AVE, STE 39300, CHICAGO, IL 60611-5885 USA
SN 2574-3805
J9 JAMA NETW OPEN
JI JAMA Netw. Open
PD MAR 1
PY 2021
VL 4
IS 3
AR e210307
DI 10.1001/jamanetworkopen.2021.0307
PG 12
WC Medicine, General & Internal
SC General & Internal Medicine
GA QR7RP
UT WOS:000625412400003
PM 33646313
OA DOAJ Gold, Green Published
DA 2021-06-14
ER

PT J
AU Tseng, CC
   Liao, WT
   Wong, MC
   Chen, CJ
   Lee, SC
   Yen, JH
   Chang, SJ
AF Tseng, Chia-Chun
   Liao, Wei-Ting
   Wong, Man-Chun
   Chen, Chung-Jen
   Lee, Su-Chen
   Yen, Jeng-Hsien
   Chang, Shun-Jen
TI Cell lineage-specific methylome and genome alterations in gout
SO AGING-US
LA English
DT Article
DE gout; inflammation; methylation; interleukin-1 beta
ID DNA METHYLATION; IDENTIFICATION; INFLAMMATION; DISTINCT
AB In this study, we examined data from 69 gout patients and 1,455 non-gout controls using a MethylationEPIC BeadChip assay and Illumina HiSeq platform to identify lineage-specific epigenetic alterations and associated genetic factors that contributed to gouty inflammation. Cell lineage-specific differentially methylated sites were identified using CellDMC after adjusting for sex, age, alcohol drinking, smoking status, and smoking history (total pack-years). Different cell lineages displayed distinct differential methylation. Ingenuity Pathway Analysis and NetworkAnalyst indicated that many differential methylated sites were associated with interleukin-1 beta expression in monocytes. On the UCSC Genome Browser and WashU Epigenome Browser, metabolic trait, cis-methylation quantitative trait loci, genetic, and functional annotation analyses identified nine methylation loci located in interleukin-1 beta-regulating genes (PRKCZ, CIDEC, VDAC1, CPT1A, BIRC2, BRCA1, STK11, and NLRP12) that were associated specifically with gouty inflammation. All nine sites mapped to active regulatory elements in monocytes. MoLoTool and ReMap analyses indicated that the nine methylation loci overlapped with binding sites of several transcription factors that regulated interleukin-1 beta production and gouty inflammation. Decreases in PRKCZ and STK11 methylation were also associated with higher numbers of first-degree relatives who also had gout. The gouty-inflammation specific methylome and genome alterations could potentially aid in the identification of novel therapeutic targets.
C1 [Tseng, Chia-Chun; Yen, Jeng-Hsien] Kaohsiung Med Univ, Coll Med, Grad Inst Clin Med, Kaohsiung, Taiwan.
   [Tseng, Chia-Chun; Yen, Jeng-Hsien] Kaohsiung Med Univ Hosp, Dept Internal Med, Div Rheumatol, Kaohsiung, Taiwan.
   [Liao, Wei-Ting; Wong, Man-Chun] Kaohsiung Med Univ, Coll Life Sci, Dept Biotechnol, Kaohsiung, Taiwan.
   [Liao, Wei-Ting] Kaohsiung Med Univ Hosp, Dept Med Res, Kaohsiung, Taiwan.
   [Chen, Chung-Jen] Kaohsiung Municipal Tatung Hosp, Dept Internal Med, Kaohsiung, Taiwan.
   [Chen, Chung-Jen] Kaohsiung Med Univ Hosp, Dept Internal Med, Div Gen Internal Med, Kaohsiung, Taiwan.
   [Lee, Su-Chen] Kaohsiung Med Univ, Coll Med, Lab Diag Med, Kaohsiung, Taiwan.
   [Yen, Jeng-Hsien] Natl Sun Yat Sen Univ, Inst Biomed Sci, Kaohsiung, Taiwan.
   [Yen, Jeng-Hsien] Natl Chiao Tung Univ, Dept Biol Sci & Technol, Hsinchu, Taiwan.
   [Chang, Shun-Jen] Natl Univ Kaohsiung, Dept Kinesiol Hlth & Leisure Studies, Kaohsiung, Taiwan.
RP Liao, WT (corresponding author), Kaohsiung Med Univ, Coll Life Sci, Dept Biotechnol, Kaohsiung, Taiwan.; Liao, WT (corresponding author), Kaohsiung Med Univ Hosp, Dept Med Res, Kaohsiung, Taiwan.; Chang, SJ (corresponding author), Natl Univ Kaohsiung, Dept Kinesiol Hlth & Leisure Studies, Kaohsiung, Taiwan.
EM wtliao@kmu.edu.tw; changsj1104@gmail.com
FU Kaohsiung Medical University Hospital [KMUH1088R26]; Ministry of Science
   and Technology [109-2314-B-037 -123]
FX This study was supported by Kaohsiung Medical University Hospital
   (KMUH1088R26) and Ministry of Science and Technology (109-2314-B-037
   -123).
CR Maksoud AIA, 2020, FRONT CELL DEV BIOL, V7, DOI 10.3389/fcell.2019.00390
   Abhishek A, 2017, CLIN MED, V17, P54, DOI 10.7861/clinmedicine.17-1-54
   Affinito O, 2020, GENOMICS, V112, P144, DOI 10.1016/j.ygeno.2019.05.007
   Alberts BM, 2019, FRONT IMMUNOL, V10, DOI 10.3389/fimmu.2019.00070
   Barchitta M, 2019, NUTRIENTS, V11, DOI 10.3390/nu11081843
   Cadzow M, 2017, ARTHRITIS RES THER, V19, DOI 10.1186/s13075-017-1390-1
   Cardenas A, 2019, NAT COMMUN, V10, DOI 10.1038/s41467-019-11058-3
   Chen Y, 2019, BIOMED REP, V11, P87, DOI 10.3892/br.2019.1233
   Cheneby J, 2020, NUCLEIC ACIDS RES, V48, pD180, DOI 10.1093/nar/gkz945
   Cheung KWE, 2019, EXPERT REV MOL DIAGN, V19, P579, DOI [10.1080/15592294.2019.1700003, 10.1080/14737159.2019.1633307]
   Choi HJ, 2020, J KOREAN MED SCI, V35, DOI 10.3346/jkms.2020.35.e133
   Cui JW, 2019, J CELL BIOCHEM, V120, P224, DOI 10.1002/jcb.27322
   Dalbeth N, 2018, ANN RHEUM DIS, V77, P1048, DOI 10.1136/annrheumdis-2017-212288
   Day P, 2019, BRIT J PHARMACOL, V176, P2736, DOI 10.1111/bph.14695
   Domingo-Relloso Arce, 2020, Environ Health Perspect, V128, P67005, DOI 10.1289/EHP6345
   Evans PL, 2019, ADV RHEUMATOL, V59, DOI 10.1186/s42358-019-0067-7
   Gil-Kulik P, 2020, OXID MED CELL LONGEV, V2020, DOI 10.1155/2020/9084730
   Glastonbury CA, 2019, AM J HUM GENET, V104, P1013, DOI 10.1016/j.ajhg.2019.03.025
   Greenberg MVC, 2019, NAT REV MOL CELL BIO, V20, P590, DOI 10.1038/s41580-019-0159-6
   He J, 2018, INFLAMMATION, V41, P1912, DOI 10.1007/s10753-018-0834-3
   Hentze JL, 2019, MOL CLIN ONCOL, V10, P323, DOI 10.3892/mco.2019.1800
   Hui T, 2018, STEM CELL REP, V11, P578, DOI 10.1016/j.stemcr.2018.07.003
   Hutton J, 2018, ARTHRITIS RES THER, V20, DOI 10.1186/s13075-018-1629-5
   Iverson C, 2018, SCI REP-UK, V8, DOI 10.1038/s41598-018-19252-x
   Jing JJ, 2018, SCI REP-UK, V8, DOI 10.1038/s41598-018-31282-z
   Johansson A, 2019, CLIN EPIGENETICS, V11, DOI 10.1186/s13148-019-0664-7
   Joseph S, 2019, J AUTOIMMUN, V96, P147, DOI 10.1016/j.jaut.2018.09.007
   Jung JY, 2018, SCI REP-UK, V8, DOI 10.1038/s41598-018-35175-z
   Kang Hyeseon, 2020, Genes Dev, V34, P913, DOI 10.1101/gad.335794.119
   Kao HW, 2017, ONCOTARGET, V8, P56389, DOI 10.18632/oncotarget.16916
   Karimi M, 2017, AM J CLIN NUTR, V106, P1157, DOI 10.3945/ajcn.117.155648
   Kawamura Y, 2019, ANN RHEUM DIS, V78, P1430, DOI 10.1136/annrheumdis-2019-215521
   Kazmi N, 2020, PLOS ONE, V15, DOI 10.1371/journal.pone.0227728
   Kling T, 2017, CLIN EPIGENETICS, V9, DOI 10.1186/s13148-017-0333-7
   Kulakovskiy IV, 2018, NUCLEIC ACIDS RES, V46, pD252, DOI 10.1093/nar/gkx1106
   Lawlor KE, 2017, CELL REP, V20, P668, DOI 10.1016/j.celrep.2017.06.073
   Lee MTG, 2019, SCI REP-UK, V9, DOI 10.1038/s41598-019-41434-4
   Li DF, 2019, NUCLEIC ACIDS RES, V47, pW158, DOI 10.1093/nar/gkz348
   Li HD, 2020, CLIN SCI, V134, P1935, DOI 10.1042/CS20200031
   Li XL, 2020, J DIABETES RES, V2020, DOI 10.1155/2020/5470739
   Lim KH, 2018, GUT, V67, P166, DOI 10.1136/gutjnl-2016-312742
   Lin DD, 2018, GENOME MED, V10, DOI 10.1186/s13073-018-0519-4
   Lin JC, 2017, GIGASCIENCE, V7, DOI 10.1093/gigascience/gix110
   Liu D, 2019, NUCLEIC ACIDS RES, V47, pD989, DOI 10.1093/nar/gky942
   Liu X, 2019, ANN RHEUM DIS, V78, P1070, DOI 10.1136/annrheumdis-2019-215442
   Liu YZ, 2019, J LEUKOCYTE BIOL, V105, P11, DOI [10.1002/jlb.3hi0518-193r, 10.1002/JLB.3HI0518-193R]
   Ma LD, 2018, CLIN RHEUMATOL, V37, P1359, DOI 10.1007/s10067-017-3969-y
   Mallona I, 2020, BIORXIV, DOI [10.1101/428730v1, DOI 10.1101/428730V1]
   Martin TC, 2015, BMC BIOINFORMATICS, V16, DOI 10.1186/s12859-015-0568-2
   Matsuo H, 2016, ANN RHEUM DIS, V75, P652, DOI 10.1136/annrheumdis-2014-206191
   Miles Fayth, 2019, Curr Dev Nutr, V3, DOI 10.1093/cdn/nzz037.FS11-06-19
   Moreno-Moral A, 2018, ANN RHEUM DIS, V77, P596, DOI 10.1136/annrheumdis-2017-212454
   Morrison FG, 2019, AGING-US, V11, P3487, DOI 10.18632/aging.101992
   Needhamsen M, 2017, BMC BIOINFORMATICS, V18, DOI 10.1186/s12859-017-1870-y
   Oliviero F, 2020, FRONT MED-LAUSANNE, V7, DOI 10.3389/fmed.2020.00166
   Panousis NI, 2019, ANN RHEUM DIS, V78, P1079, DOI 10.1136/annrheumdis-2018-214379
   Patsopoulos NA, 2019, SCIENCE, V365, P1417, DOI 10.1126/science.aav7188
   Pietrzak J, 2019, BBA-GENE REGUL MECH, V1862, P198, DOI 10.1016/j.bbagrm.2018.10.019
   Punzi L, 2019, CLIN EXP RHEUMATOL, V37, P1
   Ragu S, 2020, GENES-BASEL, V11, DOI 10.3390/genes11040409
   Ratner D, 2017, J LEUKOCYTE BIOL, V101, P165, DOI 10.1189/jlb.4MR0716-330R
   Richardson TG, 2019, ELIFE, V8, DOI 10.7554/eLife.43657
   Ruzicka WB, 2018, HUM MOL GENET, V27, P254, DOI 10.1093/hmg/ddx395
   Ryaboshapkinad M, 2019, SCI REP-UK, V9, DOI 10.1038/s41598-019-43829-9
   SCHMIDT I, 2018, J RHEUMATOL ARTHRITI, V3, P1, DOI DOI 10.15226/2475-4676/3/3/00144
   Shoshan-Barmatz V, 2019, INT J MOL SCI, V20, DOI 10.3390/ijms20133348
   Shvetsova E, 2019, EUR J HUM GENET, V27, P455, DOI 10.1038/s41431-018-0291-3
   Sil P, 2017, INFLAMM RES, V66, P227, DOI 10.1007/s00011-016-1008-0
   So A, 2019, ARTHRITIS RES THER, V21, DOI 10.1186/s13075-019-2027-3
   So AK, 2017, NAT REV RHEUMATOL, V13, P639, DOI 10.1038/nrrheum.2017.155
   So JY, 2020, CANCER RES, V80, P2612, DOI 10.1158/0008-5472.CAN-19-3339
   Stylianou E, 2019, J INFLAMM RES, V12, P1, DOI 10.2147/JIR.S129027
   Tai V, 2019, CURR OPIN RHEUMATOL, V31, P144, DOI 10.1097/BOR.0000000000000571
   Tantoh DM, 2019, CLIN EPIGENETICS, V11, DOI 10.1186/s13148-019-0647-8
   Ulff-Moller CJ, 2018, ARTHRITIS RHEUMATOL, V70, P878, DOI 10.1002/art.40422
   Vasamsetti SB, 2020, SCI TRANSL MED, V12, DOI 10.1126/scitranslmed.aaw0638
   Vedder D, 2019, NUTRIENTS, V11, DOI 10.3390/nu11122955
   Webster AP, 2018, GENOME MED, V10, DOI 10.1186/s13073-018-0575-9
   Wu CC, 2019, FRONT GENET, V10, DOI 10.3389/fgene.2019.00471
   Wu KKL, 2020, INT J MOL SCI, V21, DOI 10.3390/ijms21114184
   Wu MM, 2020, CLIN RHEUMATOL, V39, P2849, DOI 10.1007/s10067-020-05090-8
   Xavier MJ, 2019, HUM REPROD UPDATE, V25, P519, DOI 10.1093/humupd/dmz017
   Xu K, 2019, ALCOHOL CLIN EXP RES, V43, P2111, DOI 10.1111/acer.14168
   Yaghjyan L, 2020, EUR J NUTR, V59, P1633, DOI 10.1007/s00394-019-02018-0
   Yagi M, 2020, NAT COMMUN, V11, DOI 10.1038/s41467-020-16989-w
   Yao Sheng, 2010, Genes Cancer, V1, P444, DOI 10.1177/1947601910376079
   Yates AD, 2020, NUCLEIC ACIDS RES, V48, pD682, DOI 10.1093/nar/gkz966
   Yin YM, 2017, SCIENCE, V356, DOI 10.1126/science.aaj2239
   Yuan FC, 2018, EXP THER MED, V16, P149, DOI 10.3892/etm.2018.6134
   Zhang Z, 2018, ONCOL LETT, V16, P5147, DOI 10.3892/ol.2018.9237
   Zheng SJC, 2018, NAT METHODS, V15, P1059, DOI 10.1038/s41592-018-0213-x
   Zhu Z., 2017, IEEE PHOTONICS J, V9, P1
NR 92
TC 0
Z9 0
U1 0
U2 0
PU IMPACT JOURNALS LLC
PI ORCHARD PARK
PA 6666 E QUAKER ST, STE 1, ORCHARD PARK, NY 14127 USA
SN 1945-4589
J9 AGING-US
JI Aging-US
PD FEB 15
PY 2021
VL 13
IS 3
BP 3843
EP 3865
PG 23
WC Cell Biology; Geriatrics & Gerontology
SC Cell Biology; Geriatrics & Gerontology
GA QI2UY
UT WOS:000618834100017
PM 33493135
OA Green Published
DA 2021-06-14
ER

PT J
AU Zhang, BL
   Liu, N
   He, Z
   Song, PY
   Hao, ML
   Xie, YX
   Li, JH
   Liu, RJ
   Sun, ZW
AF Zhang, Bolin
   Liu, Ning
   He, Zhen
   Song, Peiyong
   Hao, Meilin
   Xie, Yuxiao
   Li, Jiahui
   Liu, Rujie
   Sun, Zewei
TI Guanidino-Acetic Acid: A Scarce Substance in Biomass That Can Regulate
   Postmortem Meat Glycolysis of Broilers Subjected to Pre-slaughter
   Transportation
SO FRONTIERS IN BIOENGINEERING AND BIOTECHNOLOGY
LA English
DT Article
DE guandino-acetic acid; transport stress; postmortem glycolysis; AMPK
   signaling; broiler
[truncated: 23,610,272 more chars]
